# Supplementary material for: (2E,2′E)-1,1′-Bis(2,5-dimethyl-3-thien­yl)-3,3′-(p-phenyl­ene)diprop-2-en-1-one
Source: Acta Crystallogr Sect E Struct Rep Online. 2009 Jul 1;65(Pt 8):o1726. doi: 10.1107/S1600536809024581 (PMC2977489; doi:10.1107/S1600536809024581)
Supplement: Supplementary file 1 [file e-65-o1726-sup1.cif]

##############################################################################
###                                                                        ###
###        Electronic paper (Acta Crystallographica Section E)             ###
###                                                                        ###
##############################################################################
#                                                                            #
# This CIF contains the data in a paper accepted for publication in Acta     #
# Crystallographica Section E. It conforms to the requirements of Notes      #
# for Authors for Section E, and has been peer reviewed under the auspices   #
# of the IUCr Commission on Journals.                                        #
#                                                                            #
# Full details of the Crystallographic Information File format               #
# are given in the paper "The Crystallographic Information File (CIF):       #
# a New Standard Archive File for Crystallography" by S. R. Hall, F. H.      #
# Allen and I. D. Brown [Acta Cryst. (1991), A47, 655-685].                  #
#                                                                            #
# The current version of the core CIF dictionary is obtainable from          #
# ftp://ftp.iucr.org/pub/cif_core.dic. The current version number is 2.4.    #
#                                                                            #
# Software is freely available for graphical display of the structure(s) in  #
# this CIF.  For information consult the CIF home page http://www.iucr.org/  #
# cif/home.html                                                              #
#                                                                            #
# This file may be used for bona fide research purposes within the           #
# scientific community so long as proper attribution is given to the journal # 
# article from which it was obtained.                                        #
#                                                                            #
##############################################################################
                                             
data_global
_audit_creation_method     SHELXL-97
_journal_date_recd_electronic     2009-06-23
_journal_date_accepted     2009-06-26
_journal_name_full     'Acta Crystallographica, Section E'
_journal_year     2009
_journal_volume     65
_journal_issue      8
_journal_page_first     o1726
_journal_page_last     o1726
_journal_paper_category     QO
_journal_coeditor_code     TK2486
_publ_contact_author
;
     Dr. Seik Weng Ng
     Department of Chemistry
     University of Malaya
     50603 Kuala Lumpur
     Malaysia
;
_publ_contact_author_email     seikweng@um.edu.my
_publ_contact_author_fax     '03 7967 4193'
_publ_contact_author_phone     '03 7967 6778'
_publ_section_title
;\
(2<i>E</i>,2'<i>E</i>)-1,1'-Bis(2,5-dimethyl-3-thienyl)-3,3'-(<i>p</i>-\
phenylene)diprop-2-en-1-one
;
loop_
    _publ_author_name
    _publ_author_address
    'Asiri, Abdullah Mohamed'
;
Chemistry Department
Faculty of Science
King Abdul Aziz University
Jeddah
Saudi Arabia
;
    'Khan, Salman A.'
;
Chemistry Department
Faculty of Science
King Abdul Aziz University
Jeddah
Saudi Arabia
;
    'Ng, Seik Weng'
;
Department of Chemistry
University of Malaya
50603 Kuala Lumpur
Malaysia
;
_publ_section_synopsis     .
data_I
_audit_creation_method     SHELXL-97
_chemical_name_systematic
;
(2<i>E</i>,2'<i>E</i>)-1,1'-Bis(2,5-dimethyl-3-thienyl)-3,3'-(<i>p</i>-
phenylene)diprop-2-en-1-one
;
_chemical_name_common     ?
_chemical_formula_moiety     'C24 H22 O2 S2'
_chemical_formula_sum     'C24 H22 O2 S2'
_chemical_formula_iupac     'C24 H22 O2 S2'
_chemical_formula_weight     406.54
_chemical_melting_point     ?
_symmetry_cell_setting     Monoclinic
_symmetry_space_group_name_H-M     'P 21/c'
_symmetry_space_group_name_Hall     '-P 2ybc'
loop_
    _symmetry_equiv_pos_as_xyz
    'x, y, z'
    '-x, y+1/2, -z+1/2'
    '-x, -y, -z'
    'x, -y-1/2, z-1/2'
_cell_length_a     15.6120(12)
_cell_length_b     7.5600(6)
_cell_length_c     18.2863(14)
_cell_angle_alpha     90
_cell_angle_beta     111.305(4)
_cell_angle_gamma     90
_cell_volume     2010.8(3)
_cell_formula_units_Z     4
_cell_measurement_reflns_used     765
_cell_measurement_theta_min     2.8
_cell_measurement_theta_max     19.6
_cell_measurement_temperature     140(2)
_exptl_crystal_description     Plate
_exptl_crystal_colour     Yellow
_exptl_crystal_size_max     0.40
_exptl_crystal_size_mid     0.10
_exptl_crystal_size_min     0.01
_exptl_crystal_density_diffrn     1.343
_exptl_crystal_density_meas     ?
_exptl_crystal_density_method     'not measured'
_exptl_crystal_F_000     856
_exptl_absorpt_coefficient_mu     0.282
_exptl_absorpt_correction_type     Multi-scan
_exptl_absorpt_process_details     '(SADABS; Sheldrick, 1996)'
_exptl_absorpt_correction_T_min     0.896
_exptl_absorpt_correction_T_max     0.997
_diffrn_ambient_temperature     140(2)
_diffrn_radiation_type     MoK\a
_diffrn_radiation_wavelength     0.71073
_diffrn_radiation_source     'fine-focus sealed tube'
_diffrn_radiation_monochromator     graphite
_diffrn_measurement_device_type     'Bruker SMART APEX'
_diffrn_measurement_method     \w
_diffrn_detector_area_resol_mean     ?
_diffrn_reflns_number     10889
_diffrn_reflns_av_R_equivalents     0.098
_diffrn_reflns_av_sigmaI/netI     0.097
_diffrn_reflns_theta_min     1.4
_diffrn_reflns_theta_max     25.0
_diffrn_reflns_theta_full     25.0
_diffrn_measured_fraction_theta_max     1.000
_diffrn_measured_fraction_theta_full     1.000
_diffrn_reflns_limit_h_min     -18
_diffrn_reflns_limit_h_max     18
_diffrn_reflns_limit_k_min     -8
_diffrn_reflns_limit_k_max     8
_diffrn_reflns_limit_l_min     -21
_diffrn_reflns_limit_l_max     21
_diffrn_standards_number     0
_diffrn_standards_interval_count     0
_diffrn_standards_interval_time     0
_diffrn_standards_decay_%     0
_reflns_number_total     3537
_reflns_number_gt     2102
_reflns_threshold_expression     I>2\s(I)
_refine_ls_structure_factor_coef     Fsqd
_refine_ls_matrix_type     full
_refine_ls_R_factor_all     0.111
_refine_ls_R_factor_gt     0.052
_refine_ls_wR_factor_gt     0.100
_refine_ls_wR_factor_ref     0.125
_refine_ls_goodness_of_fit_ref     0.97
_refine_ls_restrained_S_all     0.97
_refine_ls_number_reflns     3537
_refine_ls_number_parameters     257
_refine_ls_number_restraints     0
_refine_ls_hydrogen_treatment     constr
_refine_ls_weighting_scheme     calc
_refine_ls_weighting_details
                 'calc w=1/[\s^2^(Fo^2^)+(0.0496P)^2^] where P=(Fo^2^+2Fc^2^)/3'
_atom_sites_solution_hydrogens     geom
_atom_sites_solution_primary     direct
_atom_sites_solution_secondary     difmap
_refine_ls_shift/su_max     0.001
_refine_ls_shift/su_mean     0.001
_refine_diff_density_max     0.27
_refine_diff_density_min     -0.28
_refine_ls_extinction_method     none
_refine_ls_extinction_coef     ?
loop_
    _atom_type_symbol
    _atom_type_description
    _atom_type_scat_dispersion_real
    _atom_type_scat_dispersion_imag
    _atom_type_scat_source
    'C' 'C' 0.0033 0.0016
                         'International Tables Vol C Tables 4.2.6.8 and 6.1.1.4'
    'H' 'H' 0.0000 0.0000
                         'International Tables Vol C Tables 4.2.6.8 and 6.1.1.4'
    'O' 'O' 0.0106 0.0060
                         'International Tables Vol C Tables 4.2.6.8 and 6.1.1.4'
    'S' 'S' 0.1246 0.1234
                         'International Tables Vol C Tables 4.2.6.8 and 6.1.1.4'
_computing_data_collection     'APEX2 (Bruker, 2008)'
_computing_cell_refinement     'SAINT (Bruker, 2008)'
_computing_data_reduction     'SAINT (Bruker, 2008)'
_computing_structure_solution     'SHELXS97 (Sheldrick, 2008)'
_computing_structure_refinement     'SHELXL97 (Sheldrick, 2008)'
_computing_molecular_graphics     'X-SEED (Barbour, 2001)'
_computing_publication_material     'publCIF (Westrip, 2009)'
loop_
    _atom_site_type_symbol
    _atom_site_label
    _atom_site_fract_x
    _atom_site_fract_y
    _atom_site_fract_z
    _atom_site_U_iso_or_equiv
    _atom_site_adp_type
    _atom_site_calc_flag
    _atom_site_refinement_flags
    _atom_site_occupancy
    _atom_site_disorder_assembly
    _atom_site_disorder_group
    S S1 0.05024(6) 0.83736(12) 0.17666(5) 0.0311(3) Uani d . 1 . .
    S S2 0.83487(6) -0.22707(12) 0.99588(5) 0.0309(3) Uani d . 1 . .
    O O1 0.27593(18) 0.9170(3) 0.41549(14) 0.0387(7) Uani d . 1 . .
    O O2 0.64980(17) -0.3043(3) 0.73797(14) 0.0377(7) Uani d . 1 . .
    C C1 0.0397(3) 0.4820(5) 0.1280(2) 0.0389(10) Uani d . 1 . .
    H H1A 0.0806 0.3799 0.1347 0.058 Uiso calc R 1 . .
    H H1B 0.0250 0.5316 0.0753 0.058 Uiso calc R 1 . .
    H H1C -0.0171 0.4443 0.1346 0.058 Uiso calc R 1 . .
    C C2 0.0865(2) 0.6196(5) 0.1881(2) 0.0284(9) Uani d . 1 . .
    C C3 0.1587(2) 0.6012(5) 0.2562(2) 0.0295(9) Uani d . 1 . .
    H H3 0.1891 0.4915 0.2731 0.035 Uiso calc R 1 . .
    C C4 0.1860(2) 0.7622(5) 0.3013(2) 0.0264(8) Uani d . 1 . .
    C C5 0.1326(2) 0.9034(5) 0.2631(2) 0.0272(9) Uani d . 1 . .
    C C6 0.1384(3) 1.0950(4) 0.2861(2) 0.0358(10) Uani d . 1 . .
    H H6A 0.1373 1.1054 0.3391 0.054 Uiso calc R 1 . .
    H H6B 0.0860 1.1591 0.2491 0.054 Uiso calc R 1 . .
    H H6C 0.1958 1.1455 0.2851 0.054 Uiso calc R 1 . .
    C C7 0.2590(2) 0.7752(5) 0.3798(2) 0.0268(8) Uani d . 1 . .
    C C8 0.3077(2) 0.6124(4) 0.4165(2) 0.0262(9) Uani d . 1 . .
    H H8 0.3004 0.5090 0.3853 0.031 Uiso calc R 1 . .
    C C9 0.3615(2) 0.6057(4) 0.4917(2) 0.0253(8) Uani d . 1 . .
    H H9 0.3682 0.7128 0.5205 0.030 Uiso calc R 1 . .
    C C10 0.4115(2) 0.4536(4) 0.53522(19) 0.0214(8) Uani d . 1 . .
    C C11 0.4739(2) 0.4748(5) 0.61117(19) 0.0249(8) Uani d . 1 . .
    H H11 0.4832 0.5891 0.6344 0.030 Uiso calc R 1 . .
    C C12 0.5228(2) 0.3329(5) 0.6538(2) 0.0270(9) Uani d . 1 . .
    H H12 0.5657 0.3513 0.7056 0.032 Uiso calc R 1 . .
    C C13 0.5099(2) 0.1626(4) 0.6218(2) 0.0242(8) Uani d . 1 . .
    C C14 0.4463(2) 0.1415(5) 0.5455(2) 0.0253(8) Uani d . 1 . .
    H H14 0.4363 0.0269 0.5227 0.030 Uiso calc R 1 . .
    C C15 0.3978(2) 0.2827(4) 0.50260(19) 0.0243(8) Uani d . 1 . .
    H H15 0.3549 0.2645 0.4508 0.029 Uiso calc R 1 . .
    C C16 0.5607(2) 0.0092(5) 0.66412(19) 0.0264(9) Uani d . 1 . .
    H H16 0.5522 -0.0976 0.6350 0.032 Uiso calc R 1 . .
    C C17 0.6172(2) 0.0010(5) 0.7384(2) 0.0272(9) Uani d . 1 . .
    H H17 0.6275 0.1049 0.7696 0.033 Uiso calc R 1 . .
    C C18 0.6650(2) -0.1639(5) 0.7744(2) 0.0265(9) Uani d . 1 . .
    C C19 0.7270(2) -0.4819(4) 0.8930(2) 0.0322(9) Uani d . 1 . .
    H H19A 0.6629 -0.4868 0.8568 0.048 Uiso calc R 1 . .
    H H19B 0.7321 -0.5351 0.9433 0.048 Uiso calc R 1 . .
    H H19C 0.7658 -0.5473 0.8706 0.048 Uiso calc R 1 . .
    C C20 0.7578(2) -0.2932(4) 0.9058(2) 0.0256(8) Uani d . 1 . .
    C C21 0.7327(2) -0.1511(4) 0.8555(2) 0.0229(8) Uani d . 1 . .
    C C22 0.7768(2) 0.0090(5) 0.8912(2) 0.0274(9) Uani d . 1 . .
    H H22 0.7658 0.1194 0.8646 0.033 Uiso calc R 1 . .
    C C23 0.8357(2) -0.0104(4) 0.9663(2) 0.0276(9) Uani d . 1 . .
    C C24 0.8943(2) 0.1272(5) 1.0203(2) 0.0373(10) Uani d . 1 . .
    H H24A 0.8767 0.2445 0.9968 0.056 Uiso calc R 1 . .
    H H24B 0.9591 0.1050 1.0287 0.056 Uiso calc R 1 . .
    H H24C 0.8856 0.1224 1.0707 0.056 Uiso calc R 1 . .
loop_
    _atom_site_aniso_label
    _atom_site_aniso_U_11
    _atom_site_aniso_U_22
    _atom_site_aniso_U_33
    _atom_site_aniso_U_12
    _atom_site_aniso_U_13
    _atom_site_aniso_U_23
    S1 0.0305(5) 0.0267(5) 0.0311(6) 0.0034(4) 0.0052(4) 0.0043(4)
    S2 0.0339(6) 0.0282(6) 0.0260(5) 0.0042(4) 0.0055(4) 0.0039(4)
    O1 0.0514(17) 0.0216(15) 0.0339(15) 0.0018(13) 0.0046(13) -0.0036(13)
    O2 0.0467(17) 0.0211(15) 0.0347(16) 0.0028(12) 0.0020(13) -0.0040(13)
    C1 0.040(2) 0.034(2) 0.035(2) 0.002(2) 0.0059(19) -0.006(2)
    C2 0.033(2) 0.024(2) 0.027(2) 0.0048(17) 0.0091(18) 0.0001(17)
    C3 0.033(2) 0.017(2) 0.033(2) 0.0030(17) 0.0068(18) -0.0027(17)
    C4 0.030(2) 0.023(2) 0.029(2) 0.0000(17) 0.0133(17) 0.0014(18)
    C5 0.028(2) 0.023(2) 0.031(2) -0.0021(17) 0.0122(17) 0.0001(18)
    C6 0.040(2) 0.024(2) 0.042(2) 0.0027(19) 0.012(2) 0.0004(19)
    C7 0.032(2) 0.022(2) 0.027(2) -0.0032(17) 0.0113(17) -0.0004(18)
    C8 0.031(2) 0.018(2) 0.026(2) 0.0015(16) 0.0057(17) -0.0010(16)
    C9 0.028(2) 0.020(2) 0.025(2) -0.0017(16) 0.0062(17) -0.0029(17)
    C10 0.0234(19) 0.018(2) 0.0199(19) -0.0017(15) 0.0046(15) 0.0008(15)
    C11 0.028(2) 0.020(2) 0.026(2) -0.0042(16) 0.0091(16) -0.0046(17)
    C12 0.027(2) 0.029(2) 0.0200(19) -0.0022(17) 0.0021(16) 0.0012(17)
    C13 0.0280(19) 0.021(2) 0.024(2) 0.0010(17) 0.0091(16) 0.0021(17)
    C14 0.029(2) 0.021(2) 0.025(2) -0.0014(16) 0.0085(17) -0.0040(17)
    C15 0.0236(19) 0.024(2) 0.0221(19) -0.0033(16) 0.0041(16) -0.0017(17)
    C16 0.0256(19) 0.023(2) 0.028(2) -0.0041(17) 0.0065(17) -0.0040(17)
    C17 0.032(2) 0.020(2) 0.028(2) 0.0012(17) 0.0101(17) -0.0016(17)
    C18 0.027(2) 0.024(2) 0.029(2) 0.0014(17) 0.0101(17) 0.0018(18)
    C19 0.036(2) 0.023(2) 0.038(2) 0.0039(17) 0.0137(18) 0.0047(18)
    C20 0.0252(19) 0.022(2) 0.029(2) 0.0046(16) 0.0082(16) 0.0006(17)
    C21 0.0240(18) 0.022(2) 0.0227(19) 0.0032(16) 0.0081(15) 0.0026(17)
    C22 0.032(2) 0.021(2) 0.027(2) 0.0033(17) 0.0079(17) 0.0025(17)
    C23 0.028(2) 0.024(2) 0.030(2) 0.0069(17) 0.0090(17) 0.0010(18)
    C24 0.036(2) 0.029(2) 0.040(2) -0.0009(18) 0.0046(19) -0.0024(19)
loop_
    _geom_bond_atom_site_label_1
    _geom_bond_atom_site_label_2
    _geom_bond_site_symmetry_2
    _geom_bond_distance
    _geom_bond_publ_flag
    S1 C5 . 1.710(4) ?
    S1 C2 . 1.729(3) ?
    S2 C23 . 1.726(4) ?
    S2 C20 . 1.723(3) ?
    O1 C7 . 1.233(4) ?
    O2 C18 . 1.230(4) ?
    C1 C2 . 1.497(5) ?
    C1 H1A . 0.9800 ?
    C1 H1B . 0.9800 ?
    C1 H1C . 0.9800 ?
    C2 C3 . 1.348(5) ?
    C3 C4 . 1.445(5) ?
    C3 H3 . 0.9500 ?
    C4 C5 . 1.378(5) ?
    C4 C7 . 1.475(5) ?
    C5 C6 . 1.502(5) ?
    C6 H6A . 0.9800 ?
    C6 H6B . 0.9800 ?
    C6 H6C . 0.9800 ?
    C7 C8 . 1.474(5) ?
    C8 C9 . 1.327(5) ?
    C8 H8 . 0.9500 ?
    C9 C10 . 1.453(4) ?
    C9 H9 . 0.9500 ?
    C10 C11 . 1.386(4) ?
    C10 C15 . 1.407(4) ?
    C11 C12 . 1.382(4) ?
    C11 H11 . 0.9500 ?
    C12 C13 . 1.398(5) ?
    C12 H12 . 0.9500 ?
    C13 C14 . 1.396(5) ?
    C13 C16 . 1.458(4) ?
    C14 C15 . 1.378(4) ?
    C14 H14 . 0.9500 ?
    C15 H15 . 0.9500 ?
    C16 C17 . 1.325(4) ?
    C16 H16 . 0.9500 ?
    C17 C18 . 1.479(5) ?
    C17 H17 . 0.9500 ?
    C18 C21 . 1.479(5) ?
    C19 C20 . 1.497(4) ?
    C19 H19A . 0.9800 ?
    C19 H19B . 0.9800 ?
    C19 H19C . 0.9800 ?
    C20 C21 . 1.375(4) ?
    C21 C22 . 1.428(5) ?
    C22 C23 . 1.355(5) ?
    C22 H22 . 0.9500 ?
    C23 C24 . 1.496(5) ?
    C24 H24A . 0.9800 ?
    C24 H24B . 0.9800 ?
    C24 H24C . 0.9800 ?
loop_
    _geom_angle_atom_site_label_1
    _geom_angle_atom_site_label_2
    _geom_angle_atom_site_label_3
    _geom_angle_site_symmetry_1
    _geom_angle_site_symmetry_3
    _geom_angle
    _geom_angle_publ_flag
    C5 S1 C2 . . 93.59(17) ?
    C23 S2 C20 . . 93.32(16) ?
    C2 C1 H1A . . 109.5 ?
    C2 C1 H1B . . 109.5 ?
    H1A C1 H1B . . 109.5 ?
    C2 C1 H1C . . 109.5 ?
    H1A C1 H1C . . 109.5 ?
    H1B C1 H1C . . 109.5 ?
    C3 C2 C1 . . 128.9(3) ?
    C3 C2 S1 . . 109.7(3) ?
    C1 C2 S1 . . 121.4(3) ?
    C2 C3 C4 . . 114.5(3) ?
    C2 C3 H3 . . 122.7 ?
    C4 C3 H3 . . 122.7 ?
    C5 C4 C3 . . 111.3(3) ?
    C5 C4 C7 . . 123.6(3) ?
    C3 C4 C7 . . 125.0(3) ?
    C4 C5 C6 . . 129.9(3) ?
    C4 C5 S1 . . 110.9(3) ?
    C6 C5 S1 . . 119.3(3) ?
    C5 C6 H6A . . 109.5 ?
    C5 C6 H6B . . 109.5 ?
    H6A C6 H6B . . 109.5 ?
    C5 C6 H6C . . 109.5 ?
    H6A C6 H6C . . 109.5 ?
    H6B C6 H6C . . 109.5 ?
    O1 C7 C8 . . 120.6(3) ?
    O1 C7 C4 . . 120.9(3) ?
    C8 C7 C4 . . 118.4(3) ?
    C9 C8 C7 . . 122.1(3) ?
    C9 C8 H8 . . 118.9 ?
    C7 C8 H8 . . 118.9 ?
    C8 C9 C10 . . 127.5(3) ?
    C8 C9 H9 . . 116.2 ?
    C10 C9 H9 . . 116.2 ?
    C11 C10 C15 . . 118.3(3) ?
    C11 C10 C9 . . 120.0(3) ?
    C15 C10 C9 . . 121.7(3) ?
    C12 C11 C10 . . 121.3(3) ?
    C12 C11 H11 . . 119.4 ?
    C10 C11 H11 . . 119.4 ?
    C11 C12 C13 . . 120.8(3) ?
    C11 C12 H12 . . 119.6 ?
    C13 C12 H12 . . 119.6 ?
    C14 C13 C12 . . 117.7(3) ?
    C14 C13 C16 . . 119.4(3) ?
    C12 C13 C16 . . 122.8(3) ?
    C15 C14 C13 . . 121.7(3) ?
    C15 C14 H14 . . 119.2 ?
    C13 C14 H14 . . 119.2 ?
    C14 C15 C10 . . 120.2(3) ?
    C14 C15 H15 . . 119.9 ?
    C10 C15 H15 . . 119.9 ?
    C17 C16 C13 . . 127.7(3) ?
    C17 C16 H16 . . 116.1 ?
    C13 C16 H16 . . 116.1 ?
    C16 C17 C18 . . 122.5(3) ?
    C16 C17 H17 . . 118.8 ?
    C18 C17 H17 . . 118.8 ?
    O2 C18 C17 . . 121.2(3) ?
    O2 C18 C21 . . 121.8(3) ?
    C17 C18 C21 . . 116.9(3) ?
    C20 C19 H19A . . 109.5 ?
    C20 C19 H19B . . 109.5 ?
    H19A C19 H19B . . 109.5 ?
    C20 C19 H19C . . 109.5 ?
    H19A C19 H19C . . 109.5 ?
    H19B C19 H19C . . 109.5 ?
    C21 C20 C19 . . 130.0(3) ?
    C21 C20 S2 . . 110.1(3) ?
    C19 C20 S2 . . 119.9(3) ?
    C20 C21 C22 . . 112.6(3) ?
    C20 C21 C18 . . 123.1(3) ?
    C22 C21 C18 . . 124.3(3) ?
    C23 C22 C21 . . 114.1(3) ?
    C23 C22 H22 . . 123.0 ?
    C21 C22 H22 . . 123.0 ?
    C22 C23 C24 . . 128.3(3) ?
    C22 C23 S2 . . 109.9(3) ?
    C24 C23 S2 . . 121.7(3) ?
    C23 C24 H24A . . 109.5 ?
    C23 C24 H24B . . 109.5 ?
    H24A C24 H24B . . 109.5 ?
    C23 C24 H24C . . 109.5 ?
    H24A C24 H24C . . 109.5 ?
    H24B C24 H24C . . 109.5 ?
loop_
    _geom_torsion_atom_site_label_1
    _geom_torsion_atom_site_label_2
    _geom_torsion_atom_site_label_3
    _geom_torsion_atom_site_label_4
    _geom_torsion_site_symmetry_1
    _geom_torsion_site_symmetry_2
    _geom_torsion_site_symmetry_3
    _geom_torsion_site_symmetry_4
    _geom_torsion
    _geom_torsion_publ_flag
    C5 S1 C2 C3 . . . . 0.4(3) ?
    C5 S1 C2 C1 . . . . -179.9(3) ?
    C1 C2 C3 C4 . . . . -179.1(3) ?
    S1 C2 C3 C4 . . . . 0.6(4) ?
    C2 C3 C4 C5 . . . . -1.6(5) ?
    C2 C3 C4 C7 . . . . 176.2(3) ?
    C3 C4 C5 C6 . . . . -177.4(4) ?
    C7 C4 C5 C6 . . . . 4.8(6) ?
    C3 C4 C5 S1 . . . . 1.8(4) ?
    C7 C4 C5 S1 . . . . -176.0(3) ?
    C2 S1 C5 C4 . . . . -1.3(3) ?
    C2 S1 C5 C6 . . . . 178.0(3) ?
    C5 C4 C7 O1 . . . . 0.0(5) ?
    C3 C4 C7 O1 . . . . -177.6(3) ?
    C5 C4 C7 C8 . . . . 176.5(3) ?
    C3 C4 C7 C8 . . . . -1.0(5) ?
    O1 C7 C8 C9 . . . . 9.4(5) ?
    C4 C7 C8 C9 . . . . -167.2(3) ?
    C7 C8 C9 C10 . . . . 178.5(3) ?
    C8 C9 C10 C11 . . . . 171.8(3) ?
    C8 C9 C10 C15 . . . . -8.8(6) ?
    C15 C10 C11 C12 . . . . 1.0(5) ?
    C9 C10 C11 C12 . . . . -179.6(3) ?
    C10 C11 C12 C13 . . . . -0.8(5) ?
    C11 C12 C13 C14 . . . . 0.2(5) ?
    C11 C12 C13 C16 . . . . 179.2(3) ?
    C12 C13 C14 C15 . . . . 0.2(5) ?
    C16 C13 C14 C15 . . . . -178.9(3) ?
    C13 C14 C15 C10 . . . . 0.0(5) ?
    C11 C10 C15 C14 . . . . -0.6(5) ?
    C9 C10 C15 C14 . . . . 180.0(3) ?
    C14 C13 C16 C17 . . . . -173.7(3) ?
    C12 C13 C16 C17 . . . . 7.2(6) ?
    C13 C16 C17 C18 . . . . -179.8(3) ?
    C16 C17 C18 O2 . . . . -4.4(5) ?
    C16 C17 C18 C21 . . . . 174.5(3) ?
    C23 S2 C20 C21 . . . . -1.1(3) ?
    C23 S2 C20 C19 . . . . -179.8(3) ?
    C19 C20 C21 C22 . . . . 178.7(3) ?
    S2 C20 C21 C22 . . . . 0.1(4) ?
    C19 C20 C21 C18 . . . . 0.6(6) ?
    S2 C20 C21 C18 . . . . -178.0(3) ?
    O2 C18 C21 C20 . . . . -24.7(5) ?
    C17 C18 C21 C20 . . . . 156.4(3) ?
    O2 C18 C21 C22 . . . . 157.4(3) ?
    C17 C18 C21 C22 . . . . -21.5(5) ?
    C20 C21 C22 C23 . . . . 1.3(4) ?
    C18 C21 C22 C23 . . . . 179.3(3) ?
    C21 C22 C23 C24 . . . . 178.6(3) ?
    C21 C22 C23 S2 . . . . -2.0(4) ?
    C20 S2 C23 C22 . . . . 1.8(3) ?
    C20 S2 C23 C24 . . . . -178.8(3) ?
