# Supplementary material for: (2E,2′E)-1,1′-Bis(2,5-dimethyl-3-thien­yl)-3,3′-(p-phenyl­ene)diprop-2-en-1-one
Source: Acta Crystallogr Sect E Struct Rep Online. 2009 Jul 1;65(Pt 8):o1726. doi: 10.1107/S1600536809024581 (PMC2977489; doi:10.1107/S1600536809024581)
Supplement: Supplementary file 2 [file e-65-o1726-Isup2.hkl]

# 
# h,k,l, Fc-squared, Fo-squared, sigma(Fo-squared) and status flag 
# 
data_I
_shelx_title '  P21/c' 
_shelx_refln_list_code          4 
_shelx_F_calc_maximum      499.81 
_exptl_crystal_F_000       856.00 
_reflns_d_resolution_high  0.8411 
 
loop_ 
 _symmetry_equiv_pos_as_xyz 
 'x, y, z' 
 '-x, y+1/2, -z+1/2' 
 '-x, -y, -z' 
 'x, -y-1/2, z-1/2' 
 
_cell_length_a    15.6120 
_cell_length_b     7.5600 
_cell_length_c    18.2863 
_cell_angle_alpha  90.000 
_cell_angle_beta  111.305 
_cell_angle_gamma  90.000 
 
_shelx_F_squared_multiplier     1.000 
 
loop_ 
 _refln_index_h 
 _refln_index_k 
 _refln_index_l 
 _refln_F_squared_calc 
 _refln_F_squared_meas 
 _refln_F_squared_sigma 
 _refln_observed_status 
   1   0   0       77.13      103.83      7.32 o 
   2   0   0     1883.08     1958.06     44.94 o 
   3   0   0     3634.25     3536.19     77.58 o 
   4   0   0      531.67      472.86     26.07 o 
   5   0   0      273.74      322.33     25.82 o 
   6   0   0      340.56      315.95     27.90 o 
   7   0   0      216.00      174.36     62.75 o 
   8   0   0        2.62        5.03     29.48 o 
   9   0   0     5674.26     5496.99    226.66 o 
  10   0   0     4548.50     4178.51    190.85 o 
  11   0   0        1.23      -24.04     42.64 o 
  12   0   0      121.81       69.59     55.27 o 
  13   0   0      102.74       33.41     55.06 o 
  14   0   0      218.04      184.68     51.74 o 
  15   0   0      119.71       69.02     52.43 o 
  16   0   0      136.61      161.22     58.06 o 
  17   0   0       32.29       13.67     59.57 o 
   1   1   0      482.58      504.59     18.16 o 
   2   1   0     4773.65     4819.01    103.44 o 
   3   1   0      632.21      614.65     25.53 o 
   4   1   0     6334.09     6091.94    113.88 o 
   5   1   0     6478.31     6033.75    102.08 o 
   6   1   0        2.54       12.11     15.99 o 
   7   1   0       22.93        8.58     21.55 o 
   8   1   0      132.81      174.89     22.56 o 
   9   1   0        3.24       17.23     22.32 o 
  10   1   0       35.22       42.80     29.92 o 
  11   1   0     1447.41     1431.66     58.62 o 
  12   1   0       52.44       77.90     30.79 o 
  13   1   0      540.08      606.03     47.86 o 
  14   1   0      625.45      681.09     58.81 o 
  15   1   0      148.15      138.00     42.80 o 
  16   1   0      150.73      148.32     45.80 o 
  17   1   0      257.60      283.04     53.76 o 
   0   2   0        5.61       -5.70     16.56 o 
   1   2   0      867.26      881.37     27.76 o 
   2   2   0      865.98      877.42     31.71 o 
   3   2   0      224.65      244.53     28.00 o 
   4   2   0      376.68      407.40     26.00 o 
   5   2   0       61.78       32.96     19.78 o 
   6   2   0     1652.54     1593.67     51.18 o 
   7   2   0     1093.37     1140.49     46.05 o 
   8   2   0       86.16      116.73     21.41 o 
   9   2   0      581.78      616.69     33.80 o 
  10   2   0      454.19      423.96     35.78 o 
  11   2   0       30.13       -5.82     26.26 o 
  12   2   0      914.48      985.10     53.58 o 
  13   2   0       41.00       25.24     30.88 o 
  14   2   0      375.14      422.24     46.03 o 
  15   2   0        7.59       11.03     35.78 o 
  16   2   0       18.52       26.19     40.57 o 
   1   3   0     6518.59     6950.17    115.29 o 
   2   3   0      332.70      345.80     22.59 o 
   3   3   0       93.32      139.92     20.60 o 
   4   3   0      399.88      524.24     39.50 o 
   5   3   0     2209.40     2167.77     75.18 o 
   6   3   0        0.26       -8.37     19.49 o 
   7   3   0       15.39       16.88     32.77 o 
   8   3   0      131.86      133.64     28.07 o 
   9   3   0       36.28       25.57     26.67 o 
  10   3   0      280.49      250.61     32.98 o 
  11   3   0      195.83      163.38     36.34 o 
  12   3   0       66.57       44.16     31.27 o 
  13   3   0       21.40       23.65     35.53 o 
  14   3   0      645.67      619.60    100.85 o 
  15   3   0       44.77       55.47     37.81 o 
  16   3   0      190.60      288.43     73.95 o 
   0   4   0       27.71        1.43     30.04 o 
   1   4   0      462.33      485.66     31.66 o 
   2   4   0     1643.26     1773.08     48.44 o 
   3   4   0      994.76     1022.25     44.46 o 
   4   4   0       64.46       54.41     22.21 o 
   5   4   0     5831.55     6265.82    158.98 o 
   6   4   0      172.27       82.56     31.85 o 
   7   4   0      196.57      221.29     39.49 o 
   8   4   0       14.51       24.31     21.47 o 
   9   4   0      386.85      365.15     49.13 o 
  10   4   0        1.47      -13.11     31.78 o 
  11   4   0      167.53      116.19     32.60 o 
  12   4   0      397.00      337.98     59.73 o 
  13   4   0      119.03      151.53     66.84 o 
  14   4   0      240.87      211.76     51.72 o 
  15   4   0       83.54       49.21    127.68 o 
   1   5   0      186.81      216.49     28.90 o 
   2   5   0     1264.54     1229.74     52.15 o 
   3   5   0     3016.39     3110.60     91.68 o 
   4   5   0        5.11      -14.86     23.23 o 
   5   5   0       47.95       24.26     21.71 o 
   6   5   0      360.34      355.69     46.52 o 
   7   5   0      687.61      728.65     59.67 o 
   8   5   0      420.66      496.72     68.57 o 
   9   5   0       13.26       17.61     30.70 o 
  10   5   0      168.82       65.32     55.94 o 
  11   5   0        5.84        6.26     31.96 o 
  12   5   0      939.77      821.50    106.67 o 
  13   5   0      176.09      158.98     65.92 o 
  14   5   0       27.27       45.03     72.42 o 
   0   6   0      840.11      832.72     55.86 o 
   1   6   0      286.62      315.96     60.51 o 
   2   6   0     2253.65     2218.22    105.34 o 
   3   6   0      749.43      856.24     58.38 o 
   4   6   0     1178.39     1318.48     90.92 o 
   5   6   0       48.39       24.26     26.52 o 
   6   6   0      246.92      145.35     50.12 o 
   7   6   0     1263.71     1219.50     74.32 o 
   8   6   0      112.41      105.05     41.62 o 
   9   6   0        1.35       24.22     39.06 o 
  10   6   0      247.22      262.57     69.19 o 
  11   6   0      240.36      192.13     68.81 o 
  12   6   0      238.53      208.25     73.58 o 
   1   7   0      831.78      701.54     51.51 o 
   2   7   0      437.22      495.68     47.80 o 
   3   7   0       76.14      135.56     39.61 o 
   4   7   0       99.12       96.81     67.42 o 
   5   7   0      238.44       96.31     66.26 o 
   6   7   0      163.77      172.57     44.99 o 
   7   7   0      271.63      241.61     51.10 o 
   8   7   0       41.47       46.15     57.97 o 
   9   7   0       10.16      -45.64     55.52 o 
  10   7   0        8.04      -12.55     57.77 o 
   0   8   0      801.04      808.18    138.42 o 
   1   8   0       53.46      -37.49     56.34 o 
   2   8   0      101.29       23.23     43.88 o 
   3   8   0      355.06      433.69     57.47 o 
   4   8   0       96.66      116.92     43.98 o 
   5   8   0       17.21       57.78     91.27 o 
   6   8   0        1.81      -31.80     56.53 o 
   7   8   0       71.15       56.87     61.68 o 
 -17   1   1      288.39      343.70     53.11 o 
 -16   1   1       52.93        9.12     40.04 o 
 -15   1   1      216.73      172.40     42.96 o 
 -14   1   1      523.78      501.34     50.51 o 
 -13   1   1       29.01       44.74     34.02 o 
 -12   1   1       47.40       50.92     32.04 o 
 -11   1   1      178.99      141.33     25.24 o 
 -10   1   1      224.60      211.89     25.67 o 
  -9   1   1      223.70      198.12     23.66 o 
  -8   1   1       56.83       48.65     19.12 o 
  -7   1   1     1292.97     1234.96     32.47 o 
  -6   1   1      858.65      828.62     25.44 o 
  -5   1   1     1275.89     1245.89     60.10 o 
  -4   1   1     7598.97     7642.33    160.66 o 
  -3   1   1       89.35       68.48     14.74 o 
  -2   1   1      227.06      225.80     27.76 o 
  -1   1   1     1901.94     1912.04     34.92 o 
   0   1   1     2442.50     2387.82     52.07 o 
   1   1   1     2586.43     2540.38     53.14 o 
   2   1   1       37.89       37.49     13.21 o 
   3   1   1     2867.26     2826.82     73.85 o 
   4   1   1      617.48      613.30     33.40 o 
   5   1   1       33.78       33.64     17.92 o 
   6   1   1      770.64      810.16     35.32 o 
   7   1   1      352.06      296.23     26.60 o 
   8   1   1      156.56      132.22     24.49 o 
   9   1   1      551.31      642.94     52.44 o 
  10   1   1        1.06        7.20     23.97 o 
  11   1   1      321.82      280.37     35.40 o 
  12   1   1      338.73      342.45     38.95 o 
  13   1   1      714.29      832.08     58.98 o 
  14   1   1       53.85       25.30     36.44 o 
  15   1   1       17.28       47.76     43.25 o 
  16   1   1      139.79      133.22     47.56 o 
 -17   2   1       41.28      101.57     47.88 o 
 -16   2   1      616.21      597.25     73.64 o 
 -15   2   1      196.55      251.88     43.04 o 
 -14   2   1       28.90       53.66     50.88 o 
 -13   2   1        0.59       57.93     31.03 o 
 -12   2   1      514.75      545.69     43.39 o 
 -11   2   1      546.53      528.07     35.90 o 
 -10   2   1     1790.28     1719.32     53.78 o 
  -9   2   1      826.12      754.49     35.52 o 
  -8   2   1      790.21      821.21     40.00 o 
  -7   2   1     1878.28     1826.12     67.59 o 
  -6   2   1      669.73      565.62     48.26 o 
  -5   2   1       65.06       55.88     19.28 o 
  -4   2   1       30.04       23.25     18.25 o 
  -3   2   1       94.48       84.67     18.91 o 
  -2   2   1      655.01      640.15     27.66 o 
  -1   2   1       89.67       97.21     14.39 o 
   0   2   1       51.29       30.32     11.85 o 
   1   2   1      541.27      538.07     22.90 o 
   2   2   1     1266.08     1312.98     35.00 o 
   3   2   1     7123.91     7340.44    120.09 o 
   4   2   1     3166.28     3203.03     94.84 o 
   5   2   1      745.55      733.21     35.67 o 
   6   2   1       34.69        5.43     24.63 o 
   7   2   1       46.18       39.23     20.85 o 
   8   2   1     1017.76     1001.86     43.39 o 
   9   2   1       90.46       54.69     24.56 o 
  10   2   1       14.21      -27.50     25.69 o 
  11   2   1      116.14       75.12     29.82 o 
  12   2   1      587.70      596.08     67.18 o 
  13   2   1     1441.30     1620.70     69.65 o 
  14   2   1       60.63       61.54     36.11 o 
  15   2   1      365.86      423.50     49.59 o 
  16   2   1        8.78      -36.21     45.87 o 
 -16   3   1       11.08       77.37     54.39 o 
 -15   3   1      183.39      159.19     41.80 o 
 -14   3   1     1503.67     1537.18     70.74 o 
 -13   3   1      495.41      502.13     67.14 o 
 -12   3   1      190.70      199.01     34.29 o 
 -11   3   1       43.13       50.68     24.22 o 
 -10   3   1       55.36       41.49     18.07 o 
  -9   3   1      337.37      363.11     42.51 o 
  -8   3   1      886.19      904.24     43.61 o 
  -7   3   1      886.35      962.47     43.93 o 
  -6   3   1      565.28      565.05     45.35 o 
  -5   3   1      477.89      439.36     30.13 o 
  -4   3   1     2004.27     2061.44     57.87 o 
  -3   3   1     1098.96     1114.69     40.98 o 
  -2   3   1     2884.65     3282.36    115.75 o 
  -1   3   1     1485.48     1545.37     41.76 o 
   0   3   1     1517.16     1576.90     51.40 o 
   1   3   1      997.18     1033.22     35.34 o 
   2   3   1     1863.02     2179.62     95.65 o 
   3   3   1     3972.96     4679.43     87.23 o 
   4   3   1     6549.15     7095.43    122.04 o 
   5   3   1     1457.46     1443.28     52.55 o 
   6   3   1      341.81      355.66     36.30 o 
   7   3   1      197.55      183.37     33.37 o 
   8   3   1     2295.92     2284.02     83.96 o 
   9   3   1      842.03      825.47     44.24 o 
  10   3   1      231.41      266.48     48.64 o 
  11   3   1      119.40      108.01     37.27 o 
  12   3   1      116.37       76.89     59.90 o 
  13   3   1        4.09       25.44     32.64 o 
  14   3   1      643.54      602.49     71.98 o 
  15   3   1      172.81      171.93     51.95 o 
 -15   4   1       15.09       51.49     58.79 o 
 -14   4   1       76.87      121.50     33.23 o 
 -13   4   1       19.11       27.08     29.52 o 
 -12   4   1        1.88      -25.32     32.20 o 
 -11   4   1      346.70      349.05     40.39 o 
 -10   4   1      833.37      822.76     50.49 o 
  -9   4   1      204.06      258.89     52.88 o 
  -8   4   1        1.93      -16.78     24.92 o 
  -7   4   1      383.45      397.15     34.83 o 
  -6   4   1       51.73       88.00     25.05 o 
  -5   4   1     1067.62     1027.94     45.85 o 
  -4   4   1      279.84      231.96     27.88 o 
  -3   4   1       12.15       23.18     30.03 o 
  -2   4   1      651.53      678.42     43.82 o 
  -1   4   1      751.42      678.58     31.30 o 
   0   4   1     1238.90     1215.37     42.06 o 
   1   4   1       80.11      111.09     21.59 o 
   2   4   1       93.40       90.15     20.36 o 
   3   4   1      145.44      150.12     21.00 o 
   4   4   1        9.00       59.49     24.71 o 
   5   4   1     2544.47     2574.07     89.96 o 
   6   4   1        4.00       -8.53     27.12 o 
   7   4   1      540.11      589.77     68.34 o 
   8   4   1      230.42      268.13     42.15 o 
   9   4   1      277.56      226.57     55.96 o 
  10   4   1      101.79       83.07     54.99 o 
  11   4   1      102.64       53.55     30.73 o 
  12   4   1       17.42        9.72     38.73 o 
  13   4   1       70.47       27.63     44.49 o 
  14   4   1      120.42      124.54     51.91 o 
  15   4   1      131.15      126.11     69.26 o 
 -14   5   1      105.28       74.46     62.65 o 
 -13   5   1      396.64      356.36    159.53 o 
 -12   5   1        5.24       -4.35     52.81 o 
 -11   5   1       19.34       11.02     38.93 o 
 -10   5   1      187.66      140.33     36.07 o 
  -9   5   1     1632.23     1596.70     69.05 o 
  -8   5   1      129.42       45.78     29.96 o 
  -7   5   1      534.95      569.35     45.96 o 
  -6   5   1     1008.36     1084.24     52.85 o 
  -5   5   1      983.51     1070.16     51.24 o 
  -4   5   1      531.26      525.21     62.81 o 
  -3   5   1      317.01      326.30     51.42 o 
  -2   5   1        5.01       17.95     18.74 o 
  -1   5   1      140.95      104.92     31.10 o 
   0   5   1      423.87      371.15     27.20 o 
   1   5   1       90.44       69.99     33.36 o 
   2   5   1       16.10       34.77     23.64 o 
   3   5   1     2286.31     2463.29     71.96 o 
   4   5   1       16.09      -40.75     27.60 o 
   5   5   1        1.29      -37.14     29.30 o 
   6   5   1       14.12       24.72     32.67 o 
   7   5   1        0.16      -17.66     32.81 o 
   8   5   1      126.18      125.49     41.08 o 
   9   5   1       26.90       60.80     39.43 o 
  10   5   1       14.99       11.14     38.53 o 
  11   5   1        0.01        5.89     41.30 o 
  12   5   1      170.30      167.20     50.81 o 
  13   5   1       58.15        0.52     45.15 o 
  14   5   1      186.04      339.51     82.33 o 
 -13   6   1       47.04       80.30    102.33 o 
 -12   6   1       25.24       23.97     89.78 o 
 -11   6   1       22.80      -11.66     54.72 o 
 -10   6   1      246.94      279.80    116.15 o 
  -9   6   1        7.90      -47.01     37.06 o 
  -8   6   1      274.59      339.09     42.86 o 
  -7   6   1      160.93      115.95     34.49 o 
  -6   6   1       74.47       30.02     31.91 o 
  -5   6   1      496.61      429.77     47.91 o 
  -4   6   1      631.95      640.73     45.55 o 
  -3   6   1     1297.59     1283.88     80.20 o 
  -2   6   1      518.53      532.83     41.01 o 
  -1   6   1     1233.47     1091.44     47.32 o 
   0   6   1      931.12      939.39     41.18 o 
   1   6   1      657.34      688.26     75.23 o 
   2   6   1      403.80      371.64     45.30 o 
   3   6   1      321.69      317.85     74.80 o 
   4   6   1      412.59      423.37     48.09 o 
   5   6   1      283.74      320.08     47.79 o 
   6   6   1       40.86       23.77     38.36 o 
   7   6   1      217.83      271.94     53.60 o 
   8   6   1      117.68      104.59     41.79 o 
   9   6   1       49.36       71.31     41.07 o 
  10   6   1       14.46       83.34     44.16 o 
  11   6   1      165.91      229.32     69.23 o 
  12   6   1      114.49       96.64     65.22 o 
 -11   7   1      131.68       83.68     68.25 o 
 -10   7   1        0.58       53.24     61.69 o 
  -9   7   1      203.51      288.45     73.46 o 
  -8   7   1       34.10       64.73     57.79 o 
  -7   7   1       27.23       14.72     52.31 o 
  -6   7   1       30.72       61.84     39.57 o 
  -5   7   1      117.04      161.71     43.12 o 
  -4   7   1      748.40      778.88     53.70 o 
  -3   7   1      475.50      407.37     62.86 o 
  -2   7   1      730.41      625.73     68.20 o 
  -1   7   1      404.51      364.16     53.07 o 
   0   7   1        2.25        8.81     37.38 o 
   1   7   1       14.53       20.66     32.39 o 
   2   7   1       23.62       22.13     46.80 o 
   3   7   1        5.39       23.71     37.61 o 
   4   7   1      268.39      317.36     49.67 o 
   5   7   1      465.91      542.37     88.96 o 
   6   7   1     1095.60     1077.51    122.81 o 
   7   7   1      316.03      403.14     57.01 o 
   8   7   1      230.82      191.21     52.47 o 
   9   7   1        0.41       13.18     73.95 o 
  10   7   1       11.24      -78.77     56.42 o 
  -8   8   1     1057.76     1124.20    147.95 o 
  -7   8   1      120.22      216.68     70.90 o 
  -6   8   1       26.09        5.63     56.62 o 
  -5   8   1        0.06       37.75     54.78 o 
  -4   8   1        0.64       52.45     55.21 o 
  -3   8   1        2.73       23.64     46.64 o 
  -2   8   1        4.79      -16.72     50.58 o 
  -1   8   1       35.54       10.10     56.73 o 
   0   8   1       28.17       51.44     61.47 o 
   1   8   1     1133.74     1062.12     81.64 o 
   2   8   1     1349.16     1237.31    157.80 o 
   3   8   1       15.46       13.46     41.24 o 
   4   8   1       20.52      113.86     64.24 o 
   5   8   1       47.96        7.88     58.63 o 
   6   8   1        4.52       64.40     62.13 o 
   7   8   1       31.70       39.99     60.25 o 
 -17   0   2      197.50      141.48    135.33 o 
 -16   0   2      618.15      705.15    102.43 o 
 -15   0   2     1156.50     1441.18    130.21 o 
 -14   0   2      404.08      435.81     82.12 o 
 -13   0   2      199.47      169.91     60.02 o 
 -12   0   2      205.86       88.80     34.99 o 
 -11   0   2        9.42       14.69     28.65 o 
 -10   0   2      887.01      990.26     55.92 o 
  -9   0   2       26.47       30.95     28.51 o 
  -8   0   2       85.26       70.96     26.74 o 
  -7   0   2     4067.26     3773.78    110.12 o 
  -6   0   2     3803.36     3354.06     97.83 o 
  -5   0   2    14530.95    14403.81    339.80 o 
  -4   0   2     4142.33     4053.40    125.03 o 
  -3   0   2      554.11      509.33     37.14 o 
  -2   0   2      156.80       -9.30     28.38 o 
  -1   0   2      368.72      350.98     19.41 o 
   0   0   2       38.74       45.60     15.00 o 
   1   0   2     6431.72     6704.25    132.01 o 
   2   0   2     8128.15     8228.03    187.69 o 
   3   0   2     4206.61     3557.00    101.36 o 
   4   0   2      734.40      656.19     40.82 o 
   5   0   2     2131.55     2027.47     76.71 o 
   6   0   2     6827.24     6853.29    209.97 o 
   7   0   2     2217.22     2334.24    242.46 o 
   8   0   2       36.44        3.16     29.86 o 
   9   0   2     1062.88      970.89     96.06 o 
  10   0   2      188.06      202.30     44.90 o 
  11   0   2     1539.53     1575.04     84.76 o 
  12   0   2     1620.69     1627.71     89.42 o 
  13   0   2      529.73      635.29     65.72 o 
  14   0   2       14.74       14.31     68.25 o 
  15   0   2      322.38      288.60     65.15 o 
  16   0   2       48.73       93.02     68.42 o 
 -17   1   2       63.92       92.40     43.64 o 
 -16   1   2      223.29      271.74     48.56 o 
 -15   1   2      237.23      186.66     42.79 o 
 -14   1   2      374.34      381.31     53.65 o 
 -13   1   2      307.55      290.65     34.78 o 
 -12   1   2     2072.10     2027.47     64.87 o 
 -11   1   2     1611.84     1629.86     52.27 o 
 -10   1   2     1718.56     1696.72     48.17 o 
  -9   1   2      138.15      144.53     19.91 o 
  -8   1   2     1084.39      952.88     32.75 o 
  -7   1   2      240.02      217.76     19.28 o 
  -6   1   2      232.97      240.05     20.37 o 
  -5   1   2     3566.22     3583.53     73.77 o 
  -4   1   2    31145.25    31507.39    458.24 o 
  -3   1   2     7041.02     7135.12    125.27 o 
  -2   1   2    27172.49    27265.29    362.33 o 
  -1   1   2    16270.15    16246.27    266.10 o 
   0   1   2     9750.82     9735.88    132.05 o 
   1   1   2     2208.76     2087.11     50.19 o 
   2   1   2      761.70      776.00     22.64 o 
   3   1   2        0.59        6.24     14.73 o 
   4   1   2     1006.75     1038.08     35.85 o 
   5   1   2       16.38       -0.45     17.31 o 
   6   1   2      275.61      290.17     25.46 o 
   7   1   2     3763.78     3763.70     97.54 o 
   8   1   2     7723.64     7203.08    144.24 o 
   9   1   2       81.30       86.28     25.54 o 
  10   1   2      201.21      240.83     31.78 o 
  11   1   2        1.45       -4.50     26.58 o 
  12   1   2       10.19       22.28     30.77 o 
  13   1   2      136.30      101.19     35.80 o 
  14   1   2       21.78       20.05     34.41 o 
  15   1   2       70.06       77.71     42.49 o 
  16   1   2       56.79       90.07     40.76 o 
 -17   2   2       94.27      173.34     47.16 o 
 -16   2   2        9.05       -5.11     39.15 o 
 -15   2   2      703.62      701.71     56.95 o 
 -14   2   2        7.14       -0.01     31.35 o 
 -13   2   2      111.78      116.78     29.19 o 
 -12   2   2      119.12       94.48     36.27 o 
 -11   2   2      192.57      244.12     41.09 o 
 -10   2   2      194.43      233.72     30.24 o 
  -9   2   2     1040.51      939.85     43.19 o 
  -8   2   2      903.17      952.59     42.50 o 
  -7   2   2      621.15      628.50     33.88 o 
  -6   2   2        2.04       -8.13     18.89 o 
  -5   2   2      269.86      271.86     28.21 o 
  -4   2   2      493.93      515.82     26.42 o 
  -3   2   2     1314.34     1312.15     38.87 o 
  -2   2   2       65.88       46.75     14.26 o 
  -1   2   2      333.38      360.45     21.65 o 
   0   2   2      111.60      110.31     14.58 o 
   1   2   2     1405.68     1355.03     44.74 o 
   2   2   2        5.51      -10.58     16.08 o 
   3   2   2     5301.79     5203.47    101.81 o 
   4   2   2     3491.00     3649.58    127.95 o 
   5   2   2      952.70      926.04     45.94 o 
   6   2   2       95.23       86.51     20.63 o 
   7   2   2     1285.84     1282.48     47.82 o 
   8   2   2        0.29       -9.05     21.22 o 
   9   2   2       66.88       52.70     33.40 o 
  10   2   2      200.84      187.20     37.40 o 
  11   2   2      321.27      387.07     38.77 o 
  12   2   2       34.96       50.91     32.15 o 
  13   2   2     1779.04     1937.76     78.57 o 
  14   2   2      272.08      291.51     44.06 o 
  15   2   2        8.77      113.91     50.29 o 
  16   2   2        0.44       49.55     61.15 o 
 -16   3   2      234.90      306.49     56.92 o 
 -15   3   2       37.03       54.71     32.56 o 
 -14   3   2      194.19      225.20     51.62 o 
 -13   3   2       65.57       48.01     26.70 o 
 -12   3   2       50.90       58.07     27.55 o 
 -11   3   2        7.19       -9.34     23.11 o 
 -10   3   2      210.84      182.35     31.84 o 
  -9   3   2       54.66       50.28     25.51 o 
  -8   3   2      264.88      199.46     28.96 o 
  -7   3   2     1132.62     1239.06     48.13 o 
  -6   3   2      198.84      200.89     25.72 o 
  -5   3   2     2252.15     2314.27     62.09 o 
  -4   3   2      119.13       96.11     23.26 o 
  -3   3   2       45.32       25.64     18.65 o 
  -2   3   2      995.06     1088.23     38.53 o 
  -1   3   2      390.08      411.86     38.55 o 
   0   3   2      246.32      285.50     21.09 o 
   1   3   2     5323.19     5666.03    126.33 o 
   2   3   2      199.36      199.84     23.19 o 
   3   3   2     2499.88     2870.81     68.97 o 
   4   3   2      350.04      323.88     24.81 o 
   5   3   2       19.19        1.75     25.73 o 
   6   3   2        0.69       15.16     26.57 o 
   7   3   2       52.33       32.32     23.10 o 
   8   3   2      705.33      724.24     40.97 o 
   9   3   2       14.48       -1.25     25.02 o 
  10   3   2      706.55      708.28     52.06 o 
  11   3   2        3.94        8.45     28.94 o 
  12   3   2      152.73       74.97     33.80 o 
  13   3   2      271.90      273.39     52.33 o 
  14   3   2       42.23      -15.44     44.69 o 
  15   3   2       23.12        9.42     52.48 o 
 -16   4   2      772.44      548.68    101.03 o 
 -15   4   2      331.11      214.29     53.25 o 
 -14   4   2        2.42      -24.60     37.99 o 
 -13   4   2      469.05      444.61     40.08 o 
 -12   4   2       75.50      117.43     33.97 o 
 -11   4   2        3.43        4.55     29.37 o 
 -10   4   2      386.63      361.44     39.21 o 
  -9   4   2      633.31      721.21     44.72 o 
  -8   4   2      108.32      106.75     27.98 o 
  -7   4   2      607.11      635.73     46.68 o 
  -6   4   2       70.99       30.03     23.15 o 
  -5   4   2       20.42       27.06     21.36 o 
  -4   4   2      643.94      664.49     38.76 o 
  -3   4   2     4644.06     4698.45    102.48 o 
  -2   4   2      157.49      169.31     21.82 o 
  -1   4   2     4281.08     4397.06    114.71 o 
   0   4   2     2478.92     2687.47     61.11 o 
   1   4   2     1089.02     1140.85     45.25 o 
   2   4   2       72.80       59.48     23.58 o 
   3   4   2      505.57      652.82     41.89 o 
   4   4   2       77.49      136.23     22.56 o 
   5   4   2      330.95      315.10     25.57 o 
   6   4   2     1459.75     1481.73     70.56 o 
   7   4   2      274.70      193.05     38.79 o 
   8   4   2       38.24      -22.94     32.07 o 
   9   4   2     2150.88     2010.48     69.04 o 
  10   4   2      645.21      701.77     74.06 o 
  11   4   2     1472.35     1514.51     83.83 o 
  12   4   2     1713.34     1646.66     88.58 o 
  13   4   2        5.76       40.36     47.44 o 
  14   4   2       36.56       64.12     48.54 o 
 -14   5   2      131.69      112.55     64.42 o 
 -13   5   2     1054.02     1106.11    105.98 o 
 -12   5   2      188.48      253.01     51.34 o 
 -11   5   2        8.18       13.63     38.58 o 
 -10   5   2       82.39       49.75     32.21 o 
  -9   5   2       96.35      109.65     31.96 o 
  -8   5   2      814.04      825.61     49.72 o 
  -7   5   2        6.08      -30.18     24.89 o 
  -6   5   2      203.54      207.44     31.82 o 
  -5   5   2     3291.10     3242.58     93.86 o 
  -4   5   2     1171.25     1193.32     52.26 o 
  -3   5   2      476.39      523.51     48.78 o 
  -2   5   2       17.58        5.97     27.11 o 
  -1   5   2        0.02      -25.78     17.19 o 
   0   5   2      671.98      651.61     36.76 o 
   1   5   2     4418.92     4500.26    104.35 o 
   2   5   2       35.58       56.42     24.60 o 
   3   5   2      102.27      104.16     26.22 o 
   4   5   2      750.35      700.29     40.06 o 
   5   5   2     1000.36      906.89     78.14 o 
   6   5   2      337.97      319.91     68.65 o 
   7   5   2        0.67       32.44     39.50 o 
   8   5   2       53.72       95.99     39.26 o 
   9   5   2      828.19      766.62     64.28 o 
  10   5   2      448.89      474.12     57.87 o 
  11   5   2      128.12       60.46     46.76 o 
  12   5   2        1.15       78.23     46.91 o 
  13   5   2      306.75      257.71     58.61 o 
 -13   6   2       27.66      -36.09     57.80 o 
 -12   6   2        1.57      -50.46     79.27 o 
 -11   6   2       55.80      -24.98     41.87 o 
 -10   6   2       33.97       49.06     42.20 o 
  -9   6   2      730.25      634.63     64.95 o 
  -8   6   2     1111.81     1183.80     77.28 o 
  -7   6   2      584.23      628.46     48.01 o 
  -6   6   2      115.56      134.69     32.54 o 
  -5   6   2      334.04      310.71     37.03 o 
  -4   6   2      942.08      931.86     51.04 o 
  -3   6   2     2122.11     2041.27    136.70 o 
  -2   6   2      134.17      161.25     43.55 o 
  -1   6   2     2467.91     2324.72     73.71 o 
   0   6   2     1081.77     1119.39     46.07 o 
   1   6   2      868.12      869.52     44.18 o 
   2   6   2      404.49      331.35     33.74 o 
   3   6   2      436.74      458.39     40.18 o 
   4   6   2      688.68      765.86     59.97 o 
   5   6   2      945.11      990.37    117.17 o 
   6   6   2      133.05      104.77     43.20 o 
   7   6   2      104.15       15.32     39.26 o 
   8   6   2      168.61      206.67     96.41 o 
   9   6   2       57.49        4.95     41.25 o 
  10   6   2      118.63      162.23     51.29 o 
  11   6   2       20.04       14.64     45.87 o 
  12   6   2        5.83      -14.10     60.68 o 
 -11   7   2       19.87      -44.50     55.71 o 
 -10   7   2        1.36       54.10     61.19 o 
  -9   7   2        0.29        7.08     45.01 o 
  -8   7   2      136.36       89.59     47.47 o 
  -7   7   2      100.50       54.27     43.10 o 
  -6   7   2        1.54       44.55     41.17 o 
  -5   7   2     1141.20     1197.44     77.35 o 
  -4   7   2       86.76       95.43     33.44 o 
  -3   7   2      650.10      711.62     67.52 o 
  -2   7   2      617.41      531.33     53.49 o 
  -1   7   2      170.48      131.14     30.06 o 
   0   7   2        6.42       65.25     34.40 o 
   1   7   2      843.07      878.40     66.67 o 
   2   7   2        0.05       12.96     31.83 o 
   3   7   2       60.28       45.45     39.15 o 
   4   7   2      347.06      507.13     89.85 o 
   5   7   2      280.51      294.27     57.91 o 
   6   7   2       16.59       79.14     54.00 o 
   7   7   2       56.81       75.53     77.65 o 
   8   7   2      241.80      209.09     53.95 o 
   9   7   2       26.52       13.98     46.79 o 
  10   7   2       88.75        9.96     63.36 o 
  -8   8   2       81.63       51.20    133.35 o 
  -7   8   2       29.58       67.63     59.39 o 
  -6   8   2      138.66      114.62     61.21 o 
  -5   8   2        7.53       76.71     55.74 o 
  -4   8   2       23.07       16.12     50.33 o 
  -3   8   2       10.56      -59.16     39.44 o 
  -2   8   2        0.68       -4.52     42.96 o 
  -1   8   2       29.02       25.69     59.52 o 
   0   8   2      123.80      240.30     68.22 o 
   1   8   2        4.09       38.96     60.39 o 
   2   8   2       38.45      -12.03     40.77 o 
   3   8   2       28.96       27.64     47.25 o 
   4   8   2        3.09       -0.74     42.09 o 
   5   8   2       84.58      106.46     61.34 o 
   6   8   2      357.73      422.36     76.77 o 
   7   8   2        2.47       60.46     65.25 o 
 -17   1   3      167.70      116.49     54.64 o 
 -16   1   3      136.61      157.11     44.19 o 
 -15   1   3       67.53      112.52     38.47 o 
 -14   1   3       30.82        7.55     27.31 o 
 -13   1   3      270.51      306.27     61.80 o 
 -12   1   3      247.33      232.26     35.96 o 
 -11   1   3        6.24       12.29     20.48 o 
 -10   1   3      112.94      111.33     21.12 o 
  -9   1   3       31.85       75.63     18.46 o 
  -8   1   3       13.77        3.70     18.29 o 
  -7   1   3     1291.52     1293.78     42.02 o 
  -6   1   3       13.88       18.40     16.72 o 
  -5   1   3     1121.09     1104.82     35.71 o 
  -4   1   3    18544.42    18357.02    338.79 o 
  -3   1   3     3203.74     3238.08     57.10 o 
  -2   1   3       49.85       76.42     20.41 o 
  -1   1   3       15.07       52.93     12.65 o 
   0   1   3     5744.45     5722.76    117.73 o 
   1   1   3      520.97      436.38     31.62 o 
   2   1   3       45.60       46.46     11.85 o 
   3   1   3      345.88      341.04     21.56 o 
   4   1   3      302.52      303.77     23.09 o 
   5   1   3        0.03      -18.55     17.06 o 
   6   1   3        0.04        1.50     18.45 o 
   7   1   3      409.27      416.27     30.06 o 
   8   1   3      308.01      276.19     28.56 o 
   9   1   3       45.44       41.74     24.96 o 
  10   1   3      655.31      618.78     42.06 o 
  11   1   3      376.87      320.13     37.31 o 
  12   1   3      206.15      224.06     37.59 o 
  13   1   3      158.47      171.83     52.71 o 
  14   1   3       20.81      -35.12     30.67 o 
  15   1   3      975.25      982.07     86.93 o 
  16   1   3       27.75      -46.63     50.53 o 
 -17   2   3      515.03      605.64    112.90 o 
 -16   2   3      399.99      409.77     51.41 o 
 -15   2   3      121.85      152.78     40.59 o 
 -14   2   3       96.78      107.88     37.36 o 
 -13   2   3       13.68      -15.55     19.88 o 
 -12   2   3      492.02      501.42     46.13 o 
 -11   2   3       13.27       40.10     22.56 o 
 -10   2   3       42.68       59.68     25.16 o 
  -9   2   3        1.16      -25.02     20.71 o 
  -8   2   3     2711.94     2630.59     70.81 o 
  -7   2   3     2774.12     2633.53     92.39 o 
  -6   2   3      699.91      721.60     26.30 o 
  -5   2   3      322.25      342.39     23.32 o 
  -4   2   3      442.48      433.77     31.25 o 
  -3   2   3      127.09      173.89     19.74 o 
  -2   2   3      496.49      428.71     56.96 o 
  -1   2   3      148.80      163.47     17.83 o 
   0   2   3      620.06      630.41     38.37 o 
   1   2   3       24.76       65.02     19.77 o 
   2   2   3     2451.80     2394.68     58.21 o 
   3   2   3     2382.55     2401.09     58.87 o 
   4   2   3     1533.33     1739.09     40.88 o 
   5   2   3      602.30      612.56     24.38 o 
   6   2   3     1443.06     1444.55     62.65 o 
   7   2   3      696.46      705.18     27.98 o 
   8   2   3     1406.09     1357.96     52.28 o 
   9   2   3       93.01       40.91     26.11 o 
  10   2   3      118.18      133.37     39.34 o 
  11   2   3      169.91      151.21     35.43 o 
  12   2   3     2124.07     2242.48     79.21 o 
  13   2   3       64.02       80.12     36.32 o 
  14   2   3      247.25      146.53     50.77 o 
  15   2   3       53.82      116.96     50.88 o 
 -17   3   3        0.77      100.49     54.68 o 
 -16   3   3        0.86        3.70     46.72 o 
 -15   3   3       11.41       40.41     36.61 o 
 -14   3   3        0.26       68.80     29.40 o 
 -13   3   3      361.84      378.44     36.65 o 
 -12   3   3     1515.68     1498.25     55.19 o 
 -11   3   3      389.83      388.83     41.69 o 
 -10   3   3      329.51      312.63     34.12 o 
  -9   3   3      694.61      664.96     40.14 o 
  -8   3   3     3442.51     3383.87     84.76 o 
  -7   3   3      707.67      796.49     38.75 o 
  -6   3   3      915.32      874.47     38.69 o 
  -5   3   3      248.77      247.58     24.25 o 
  -4   3   3       46.84       29.19     21.87 o 
  -3   3   3     2803.03     2685.31     68.90 o 
  -2   3   3     4574.79     4647.39    113.58 o 
  -1   3   3      140.28      140.27     20.45 o 
   0   3   3     2002.13     2417.71    178.41 o 
   1   3   3       36.23       85.78     23.27 o 
   2   3   3      321.78      339.21     45.41 o 
   3   3   3     1569.62     1699.30     51.48 o 
   4   3   3     2913.97     3058.00     73.65 o 
   5   3   3       65.20       49.44     26.62 o 
   6   3   3       41.14       69.77     39.94 o 
   7   3   3      217.72      191.39     26.86 o 
   8   3   3      280.46      240.04     38.51 o 
   9   3   3       57.06       65.58     29.98 o 
  10   3   3     2964.91     2914.82     85.98 o 
  11   3   3      115.81      110.29     53.36 o 
  12   3   3       24.11       28.40     41.95 o 
  13   3   3      432.42      426.60     59.01 o 
  14   3   3       25.34       20.12     61.49 o 
  15   3   3      104.91       65.74     52.33 o 
 -16   4   3       33.47       51.37     47.23 o 
 -15   4   3       88.83       71.19     38.61 o 
 -14   4   3       31.58        0.51     34.55 o 
 -13   4   3        0.66      -23.73     31.50 o 
 -12   4   3       71.38       32.57     38.82 o 
 -11   4   3      273.77      282.82     37.02 o 
 -10   4   3       24.09       25.27     29.48 o 
  -9   4   3      615.60      627.76     42.24 o 
  -8   4   3      263.72      231.32     49.14 o 
  -7   4   3      534.06      540.72     51.60 o 
  -6   4   3      266.91      304.91     29.02 o 
  -5   4   3      130.20      139.29     23.66 o 
  -4   4   3      122.23      133.50     22.77 o 
  -3   4   3      184.52      197.15     22.42 o 
  -2   4   3     1568.30     1614.80     63.98 o 
  -1   4   3      163.91      174.16     24.29 o 
   0   4   3       25.16      -14.06     16.84 o 
   1   4   3      558.03      594.30     32.12 o 
   2   4   3      107.23      124.95     31.02 o 
   3   4   3     2060.72     2106.66     62.80 o 
   4   4   3        3.80      -19.33     18.59 o 
   5   4   3       83.14       71.71     20.64 o 
   6   4   3      642.44      636.03     51.40 o 
   7   4   3      803.64      845.63     59.04 o 
   8   4   3       52.20       48.79     26.63 o 
   9   4   3       14.94       28.57     37.19 o 
  10   4   3      388.42      385.56     52.16 o 
  11   4   3       69.89       70.69     42.67 o 
  12   4   3      690.04      751.49     69.16 o 
  13   4   3       85.27       62.15     48.36 o 
  14   4   3       89.00       49.45     52.30 o 
 -15   5   3        7.85      -12.07     57.05 o 
 -14   5   3      113.40       79.30     39.65 o 
 -13   5   3        1.15       15.80     43.78 o 
 -12   5   3      170.93      170.42     48.01 o 
 -11   5   3       99.27      115.75     53.33 o 
 -10   5   3      178.49      199.96     45.79 o 
  -9   5   3      268.74      286.54     36.63 o 
  -8   5   3      840.13      824.69     47.66 o 
  -7   5   3     1660.11     1703.47     63.67 o 
  -6   5   3        0.46      -34.13     22.75 o 
  -5   5   3       12.10      -12.62     22.95 o 
  -4   5   3       63.68       65.97     24.40 o 
  -3   5   3      123.00      160.06     24.31 o 
  -2   5   3      240.57      244.50     36.80 o 
  -1   5   3       58.86       32.14     23.13 o 
   0   5   3       71.57       56.39     21.25 o 
   1   5   3      189.51      188.21     45.62 o 
   2   5   3      390.11      406.58     34.52 o 
   3   5   3     1280.32     1250.88     53.28 o 
   4   5   3       61.73       29.35     24.29 o 
   5   5   3     2134.66     2218.80    122.39 o 
   6   5   3      343.95      310.97     47.82 o 
   7   5   3      392.69      463.90     58.61 o 
   8   5   3       90.91      138.84     42.81 o 
   9   5   3      528.59      604.25     60.88 o 
  10   5   3      239.22      221.16     50.96 o 
  11   5   3        7.11       72.38     52.31 o 
  12   5   3      576.01      670.97     72.08 o 
  13   5   3      148.67      149.14     55.90 o 
 -13   6   3      160.06      103.78     51.92 o 
 -12   6   3       10.92      -13.89     45.13 o 
 -11   6   3      158.34       53.54     47.24 o 
 -10   6   3       45.91       59.95     43.08 o 
  -9   6   3       13.84       25.73     38.95 o 
  -8   6   3      572.42      469.01     57.15 o 
  -7   6   3        1.13        3.43     50.93 o 
  -6   6   3      285.35      279.02     36.32 o 
  -5   6   3      492.27      426.96     39.61 o 
  -4   6   3       68.66       56.60     28.25 o 
  -3   6   3      838.36      879.56     66.69 o 
  -2   6   3       94.11       50.79     43.00 o 
  -1   6   3     1612.01     1547.27     60.27 o 
   0   6   3        8.40       38.60     26.49 o 
   1   6   3      214.49      177.54     33.65 o 
   2   6   3      770.96      671.52     41.29 o 
   3   6   3       14.61       57.95     27.86 o 
   4   6   3      831.90      797.35     63.06 o 
   5   6   3       16.70      -29.45     51.61 o 
   6   6   3      250.00      167.70     85.07 o 
   7   6   3       77.37       45.35     47.37 o 
   8   6   3       30.37      -13.42     40.40 o 
   9   6   3       21.45       19.03     45.51 o 
  10   6   3       60.23       87.58     56.92 o 
  11   6   3        1.30       43.25     49.15 o 
 -11   7   3       65.75       61.48     51.46 o 
 -10   7   3      497.61      531.29     67.90 o 
  -9   7   3      534.08      601.98    127.28 o 
  -8   7   3       11.43       28.67     43.23 o 
  -7   7   3       41.73       62.59     47.07 o 
  -6   7   3        4.35        3.92     38.44 o 
  -5   7   3      187.63      162.60     44.87 o 
  -4   7   3      369.23      429.39     81.23 o 
  -3   7   3        2.97      -47.66     35.56 o 
  -2   7   3      836.20      751.22     79.38 o 
  -1   7   3      364.90      356.10     43.34 o 
   0   7   3     1226.83     1205.26     65.18 o 
   1   7   3        7.66        7.25     29.18 o 
   2   7   3      168.63       70.00     42.84 o 
   3   7   3      239.13      386.84    122.87 o 
   4   7   3      176.72      234.02     76.21 o 
   5   7   3      131.27      175.25     48.77 o 
   6   7   3        6.42        2.54     44.33 o 
   7   7   3        1.09      -23.65     42.43 o 
   8   7   3      243.40      291.44     57.73 o 
   9   7   3      364.00      330.73     60.97 o 
  -8   8   3       96.80      235.84     97.25 o 
  -7   8   3       17.86      -16.36     44.41 o 
  -6   8   3     1119.84     1229.36     85.80 o 
  -5   8   3      353.82      378.35     57.69 o 
  -4   8   3      380.47      254.46     52.35 o 
  -3   8   3      206.82      189.21    112.65 o 
  -2   8   3       19.39       33.16     31.48 o 
  -1   8   3      119.42       58.53     82.99 o 
   0   8   3       18.44       47.83     43.50 o 
   1   8   3        0.09      -63.55     55.19 o 
   2   8   3        9.63       19.78     54.23 o 
   3   8   3        1.46       32.89     43.57 o 
   4   8   3     1083.10     1035.68     80.50 o 
   5   8   3      466.34      635.17     75.93 o 
   6   8   3      124.47       57.93     51.78 o 
 -18   0   4      504.37      660.07    113.16 o 
 -17   0   4      386.69      380.07     91.29 o 
 -16   0   4       21.72      -33.72     58.76 o 
 -15   0   4       15.38       96.16     64.90 o 
 -14   0   4      304.00      216.79     68.57 o 
 -13   0   4     1185.81     1161.44     69.45 o 
 -12   0   4     1060.78     1069.76     63.51 o 
 -11   0   4      143.99      110.82     34.72 o 
 -10   0   4       12.50       29.17     27.82 o 
  -9   0   4       55.24       43.83     27.12 o 
  -8   0   4      243.89      215.36     32.03 o 
  -7   0   4      736.00      809.13     60.78 o 
  -6   0   4     4163.16     4060.40    114.48 o 
  -5   0   4     4046.79     4128.21    159.70 o 
  -4   0   4   249808.23   241975.66   7683.94 o 
  -3   0   4     1417.44     1075.53     94.15 o 
  -2   0   4     2035.95     1766.89     55.21 o 
  -1   0   4     3349.81     3248.74    122.10 o 
   0   0   4     2228.50     2195.15     95.06 o 
   1   0   4       89.43       69.83     20.62 o 
   2   0   4       11.93        2.97     19.01 o 
   3   0   4     1227.22     1255.85     57.61 o 
   4   0   4     5659.55     6090.04    171.84 o 
   5   0   4    11378.26    11619.91    239.85 o 
   6   0   4     9921.12     9453.02    203.60 o 
   7   0   4      395.41      426.98     55.39 o 
   8   0   4        0.01      -37.56     26.33 o 
   9   0   4      226.40      219.46     69.08 o 
  10   0   4      167.33      126.42     38.78 o 
  11   0   4      303.06      337.46     47.52 o 
  12   0   4      370.34      319.40    107.24 o 
  13   0   4       44.93       43.08     50.03 o 
  14   0   4      255.32      317.42    119.84 o 
  15   0   4      456.81      656.00     78.20 o 
 -18   1   4       69.72       21.07     70.89 o 
 -17   1   4      359.71      397.36     55.11 o 
 -16   1   4      115.02      187.72     45.81 o 
 -15   1   4      252.57      236.20     36.58 o 
 -14   1   4        1.33      -37.17     40.07 o 
 -13   1   4      436.35      429.17     44.62 o 
 -12   1   4        9.72       18.81     22.16 o 
 -11   1   4        4.86      -11.68     29.71 o 
 -10   1   4       19.88       52.65     19.86 o 
  -9   1   4      394.02      415.46     27.37 o 
  -8   1   4     1184.10     1101.32     47.71 o 
  -7   1   4     3118.32     3033.66     77.21 o 
  -6   1   4     2569.52     2495.01     65.74 o 
  -5   1   4        1.21        3.15     17.53 o 
  -4   1   4      654.52      662.07     30.04 o 
  -3   1   4      167.32      178.54     20.67 o 
  -2   1   4     3302.80     3338.94     62.87 o 
  -1   1   4      363.32      399.78     17.46 o 
   0   1   4     8030.77     8097.16    163.27 o 
   1   1   4    11141.57    10357.12    252.90 o 
   2   1   4        0.82       25.97     11.15 o 
   3   1   4     2077.18     2074.35     45.89 o 
   4   1   4      234.67      265.12     20.66 o 
   5   1   4     1252.85     1289.75     39.52 o 
   6   1   4      615.37      744.15     32.72 o 
   7   1   4     1478.75     1465.08     50.49 o 
   8   1   4       18.45        0.50     21.49 o 
   9   1   4      108.89      132.33     28.27 o 
  10   1   4     1638.37     1588.82     62.19 o 
  11   1   4     1074.68     1051.85     79.20 o 
  12   1   4      502.30      518.14     46.07 o 
  13   1   4      343.89      283.19     37.73 o 
  14   1   4        8.83      -13.00     33.45 o 
  15   1   4       20.50       30.24     46.81 o 
 -17   2   4      250.58      211.43     60.43 o 
 -16   2   4      367.03      360.65     50.28 o 
 -15   2   4       90.03       76.14     32.74 o 
 -14   2   4       15.55       61.99     29.90 o 
 -13   2   4      190.77      186.13     34.34 o 
 -12   2   4      209.72      193.71     28.73 o 
 -11   2   4      419.47      502.21     36.92 o 
 -10   2   4      425.47      418.60     25.88 o 
  -9   2   4       56.24       62.97     16.99 o 
  -8   2   4     2715.46     2798.02     59.84 o 
  -7   2   4        0.21      -20.17     13.64 o 
  -6   2   4     1472.46     1463.06     37.49 o 
  -5   2   4       63.13       33.85     19.12 o 
  -4   2   4       73.63       38.68     12.85 o 
  -3   2   4     2261.13     1944.78     60.75 o 
  -2   2   4      191.39      199.30     21.81 o 
  -1   2   4       29.55       18.94     18.94 o 
   0   2   4     5201.16     5306.16     98.42 o 
   1   2   4      239.86      262.84     24.38 o 
   2   2   4      217.68      225.86     31.20 o 
   3   2   4     1044.96     1153.84     31.56 o 
   4   2   4       50.88       61.54     16.77 o 
   5   2   4      901.11      853.05     44.60 o 
   6   2   4     1407.70     1270.98     37.75 o 
   7   2   4       90.48       59.25     17.14 o 
   8   2   4      141.80      168.53     27.90 o 
   9   2   4        1.59      -13.99     23.31 o 
  10   2   4        0.26      -24.32     26.28 o 
  11   2   4       14.12      -35.96     41.06 o 
  12   2   4        0.88       84.76     43.47 o 
  13   2   4       29.60       52.31     45.23 o 
  14   2   4       63.89      123.97     51.22 o 
  15   2   4       67.37      105.44     55.08 o 
 -17   3   4      105.77      100.02    116.75 o 
 -16   3   4       25.31       66.58     40.78 o 
 -15   3   4       43.10       -0.75     34.71 o 
 -14   3   4       60.82       88.39     43.78 o 
 -13   3   4       91.17      106.50     29.55 o 
 -12   3   4        0.10      -37.71     25.14 o 
 -11   3   4       89.30       91.01     28.91 o 
 -10   3   4      201.83      202.72     42.52 o 
  -9   3   4      314.80      339.25     32.26 o 
  -8   3   4       25.13      -17.52     20.39 o 
  -7   3   4      472.02      481.38     24.37 o 
  -6   3   4        5.88       12.74     18.07 o 
  -5   3   4     4511.19     4660.56     97.26 o 
  -4   3   4      737.56      794.63     29.65 o 
  -3   3   4      824.48      903.77     46.63 o 
  -2   3   4      390.33      423.64     29.03 o 
  -1   3   4     2855.49     2955.12     67.10 o 
   0   3   4     3553.59     3918.39     72.74 o 
   1   3   4     2355.58     2509.19     61.22 o 
   2   3   4      901.92     1005.83     41.36 o 
   3   3   4      703.62      757.47     36.69 o 
   4   3   4      103.28       86.62     20.82 o 
   5   3   4      770.54      694.31     27.76 o 
   6   3   4      110.05      107.21     20.35 o 
   7   3   4        9.61       46.97     22.22 o 
   8   3   4      884.75      839.57     44.63 o 
   9   3   4      810.98      859.28     61.47 o 
  10   3   4     1193.97     1221.28     74.30 o 
  11   3   4      478.49      545.52     60.79 o 
  12   3   4       44.48       76.51     48.58 o 
  13   3   4      225.83      194.77     52.90 o 
  14   3   4       14.01       16.38     49.11 o 
 -16   4   4      119.63      158.32     51.02 o 
 -15   4   4      143.81      112.87     63.75 o 
 -14   4   4      172.16      132.16     42.10 o 
 -13   4   4      215.29      273.79     50.90 o 
 -12   4   4      496.20      496.08     57.39 o 
 -11   4   4        5.99       -2.08     35.15 o 
 -10   4   4        3.32      -17.23     24.89 o 
  -9   4   4     3648.04     3762.37     96.11 o 
  -8   4   4       46.04      -13.31     21.86 o 
  -7   4   4      216.06      272.21     47.23 o 
  -6   4   4     1844.57     1948.86     59.19 o 
  -5   4   4     1806.37     1886.57     56.32 o 
  -4   4   4       53.85       55.28     19.00 o 
  -3   4   4       48.08       44.89     15.40 o 
  -2   4   4       82.14       76.60     21.61 o 
  -1   4   4     2331.83     2513.73     65.56 o 
   0   4   4        2.84      -23.17     15.45 o 
   1   4   4     3752.80     4116.61     92.64 o 
   2   4   4      211.15      193.59     35.10 o 
   3   4   4      424.32      419.59     58.68 o 
   4   4   4     1321.73     1391.84     51.32 o 
   5   4   4        0.02      -27.17     19.32 o 
   6   4   4       68.16      103.82     61.63 o 
   7   4   4       11.19       26.17     34.99 o 
   8   4   4      476.30      479.70     52.56 o 
   9   4   4      796.73      804.08     65.35 o 
  10   4   4      537.65      607.96     60.80 o 
  11   4   4       70.03       98.02     44.84 o 
  12   4   4      267.51      240.00     55.63 o 
  13   4   4       28.58       36.77     46.63 o 
 -15   5   4       48.85      -43.81     37.90 o 
 -14   5   4       77.31       72.93     47.98 o 
 -13   5   4       43.63        6.98     41.89 o 
 -12   5   4       54.35       76.56     44.90 o 
 -11   5   4      464.08      481.32     57.59 o 
 -10   5   4      453.17      418.90     59.66 o 
  -9   5   4      198.43      174.23     59.05 o 
  -8   5   4       14.93       25.59     33.37 o 
  -7   5   4     1683.87     1781.81     63.36 o 
  -6   5   4       80.01       47.28     29.31 o 
  -5   5   4      232.36      238.99     29.17 o 
  -4   5   4      582.55      565.97     33.38 o 
  -3   5   4       22.26       -6.90     19.79 o 
  -2   5   4     1828.88     1798.47     60.73 o 
  -1   5   4     3360.38     3363.49     84.90 o 
   0   5   4      369.35      390.13     28.34 o 
   1   5   4       83.68      103.98     25.13 o 
   2   5   4      115.59       86.54     24.47 o 
   3   5   4      297.33      265.01     55.72 o 
   4   5   4      410.33      423.75     35.69 o 
   5   5   4      352.07      405.23     55.99 o 
   6   5   4       11.59        3.10     52.42 o 
   7   5   4        0.51       -8.68     37.24 o 
   8   5   4     2522.08     2287.00    100.52 o 
   9   5   4       57.56        6.33     40.11 o 
  10   5   4       13.27       18.83     42.40 o 
  11   5   4       64.35       48.02     49.94 o 
  12   5   4      679.43      591.14     71.12 o 
 -13   6   4       44.79       55.91     59.78 o 
 -12   6   4       82.58        7.43     45.29 o 
 -11   6   4      211.17      160.14     51.40 o 
 -10   6   4        7.68       63.65     41.93 o 
  -9   6   4      281.11      297.79     51.31 o 
  -8   6   4      156.55      134.30     44.01 o 
  -7   6   4      345.76      417.83     52.73 o 
  -6   6   4     1652.85     1798.91     84.72 o 
  -5   6   4        1.53       15.36     26.76 o 
  -4   6   4      735.18      782.45     56.98 o 
  -3   6   4      404.21      533.51     66.70 o 
  -2   6   4     1483.93     1383.61     76.60 o 
  -1   6   4      159.98      118.80     28.22 o 
   0   6   4     1858.20     1834.32     62.61 o 
   1   6   4      215.54      241.65     32.21 o 
   2   6   4      337.90      448.02     40.76 o 
   3   6   4     2454.55     2170.28     97.77 o 
   4   6   4      114.70       71.92     52.77 o 
   5   6   4        3.82       20.82     39.99 o 
   6   6   4      155.21      110.14     46.20 o 
   7   6   4       63.56        8.96     41.62 o 
   8   6   4      118.52      126.63     49.96 o 
   9   6   4      413.36      396.61     60.62 o 
  10   6   4      241.84      207.26     56.69 o 
  11   6   4        4.74       18.11     49.73 o 
 -11   7   4       62.71      123.88     52.41 o 
 -10   7   4      316.66      273.08     58.50 o 
  -9   7   4      350.05      401.01     68.61 o 
  -8   7   4       62.40       75.50     46.01 o 
  -7   7   4       50.26      137.77     45.18 o 
  -6   7   4      167.67      114.01     44.61 o 
  -5   7   4      856.18      935.80     68.15 o 
  -4   7   4        6.69      -29.65     37.86 o 
  -3   7   4      391.28      357.13     65.69 o 
  -2   7   4      306.92      315.56     40.10 o 
  -1   7   4       50.63       70.61     28.56 o 
   0   7   4        5.96       70.28     40.40 o 
   1   7   4      193.63      195.94     37.23 o 
   2   7   4       15.51       38.18     41.15 o 
   3   7   4      456.91      554.31     61.86 o 
   4   7   4       29.30       -4.07     41.34 o 
   5   7   4       22.72       16.27     42.97 o 
   6   7   4       49.59       24.25     43.97 o 
   7   7   4       29.27       21.82     44.17 o 
   8   7   4      448.43      503.49     66.55 o 
   9   7   4       83.58      119.52     54.78 o 
  -8   8   4      142.46       42.05     48.19 o 
  -7   8   4      203.70      287.24     58.44 o 
  -6   8   4      152.49      222.54     53.25 o 
  -5   8   4       58.41       67.99     44.01 o 
  -4   8   4      464.18      489.13     61.61 o 
  -3   8   4      264.56      314.62     86.80 o 
  -2   8   4       40.08       23.03     54.40 o 
  -1   8   4      163.43      269.21     55.73 o 
   0   8   4       42.70        2.19     40.34 o 
   1   8   4       13.82       37.44     59.77 o 
   2   8   4        0.20       11.73     43.92 o 
   3   8   4      219.77      169.95     52.30 o 
   4   8   4        2.36       11.32     47.73 o 
   5   8   4        1.25      -54.13     44.85 o 
 -18   1   5      307.54      251.92    124.36 o 
 -17   1   5       55.61      106.17     65.24 o 
 -16   1   5        0.02      -15.21     34.62 o 
 -15   1   5       28.07      -13.83     34.22 o 
 -14   1   5      108.34       83.64     48.52 o 
 -13   1   5      251.75      225.75     37.00 o 
 -12   1   5       19.75       17.52     22.57 o 
 -11   1   5      479.61      451.85     39.15 o 
 -10   1   5      632.73      688.51     48.66 o 
  -9   1   5     2490.57     2383.76     70.01 o 
  -8   1   5      639.07      718.45     37.30 o 
  -7   1   5      569.85      494.92     31.79 o 
  -6   1   5      103.68       98.47     20.96 o 
  -5   1   5     1433.57     1416.72     46.59 o 
  -4   1   5      278.63      282.34     20.94 o 
  -3   1   5     3829.08     3605.24    104.35 o 
  -2   1   5       48.75       44.75     17.72 o 
  -1   1   5      664.08      647.81     29.36 o 
   0   1   5     2553.30     2505.41     55.21 o 
   1   1   5      189.85      181.80     23.35 o 
   2   1   5       86.86       90.82     14.05 o 
   3   1   5     1599.84     1510.68     39.49 o 
   4   1   5       33.83        2.51     16.38 o 
   5   1   5     1217.80     1328.70     41.12 o 
   6   1   5       82.09       95.34     21.12 o 
   7   1   5      426.09      424.20     29.92 o 
   8   1   5      232.38      280.07     32.57 o 
   9   1   5      973.78     1043.09     50.88 o 
  10   1   5      178.18      197.12     34.91 o 
  11   1   5       33.74       17.01     30.48 o 
  12   1   5      183.07       93.16     33.20 o 
  13   1   5     1033.84     1053.51     92.80 o 
  14   1   5        0.60       29.25     40.56 o 
  15   1   5      113.61      134.37     51.85 o 
 -17   2   5       30.67       58.06     48.58 o 
 -16   2   5      137.21      105.97     41.07 o 
 -15   2   5      288.46      370.05     50.83 o 
 -14   2   5      807.20      832.57     47.97 o 
 -13   2   5      729.83      720.42     43.83 o 
 -12   2   5      108.96      125.76     48.09 o 
 -11   2   5      552.78      591.99     42.32 o 
 -10   2   5      127.44      143.65     20.83 o 
  -9   2   5      133.59      158.47     19.84 o 
  -8   2   5      165.97      156.56     21.51 o 
  -7   2   5      151.77      182.92     17.62 o 
  -6   2   5      381.28      429.58     26.86 o 
  -5   2   5     2105.31     2041.08     65.39 o 
  -4   2   5        7.77       -1.19     17.32 o 
  -3   2   5     1147.50     1110.42     37.77 o 
  -2   2   5     1100.90     1177.13     35.93 o 
  -1   2   5     2658.88     2568.45     64.19 o 
   0   2   5      473.61      543.29     32.97 o 
   1   2   5     2338.49     2368.19     86.06 o 
   2   2   5       36.73       67.06     20.47 o 
   3   2   5       54.02        4.16     29.20 o 
   4   2   5      855.07      865.78     29.67 o 
   5   2   5      428.86      405.90     24.43 o 
   6   2   5        8.11       21.70     16.88 o 
   7   2   5      232.40      242.34     22.63 o 
   8   2   5      689.28      639.85     31.93 o 
   9   2   5     1609.27     1610.32     61.46 o 
  10   2   5       57.17       64.34     46.72 o 
  11   2   5     1026.29      945.41     69.06 o 
  12   2   5        0.09       23.97     43.32 o 
  13   2   5      272.15      185.56     52.25 o 
  14   2   5      133.16       73.79     52.41 o 
 -17   3   5      467.69      429.44     57.82 o 
 -16   3   5      105.35      117.71     64.16 o 
 -15   3   5       60.33       40.93     38.49 o 
 -14   3   5        0.19      -21.65     31.51 o 
 -13   3   5       94.82      123.97     41.16 o 
 -12   3   5        7.68       23.73     28.01 o 
 -11   3   5      122.34      118.26     29.50 o 
 -10   3   5      233.92      209.63     30.66 o 
  -9   3   5      524.32      528.33     26.85 o 
  -8   3   5      938.27      933.67     33.36 o 
  -7   3   5     1618.36     1545.54     41.17 o 
  -6   3   5      654.26      647.44     31.54 o 
  -5   3   5       16.89       -4.88     13.94 o 
  -4   3   5      720.97      721.48     44.42 o 
  -3   3   5      755.98      748.54     34.71 o 
  -2   3   5      597.42      668.51     31.39 o 
  -1   3   5     4032.99     4556.77     91.22 o 
   0   3   5     5731.15     6076.93    102.67 o 
   1   3   5      990.94     1073.33     46.45 o 
   2   3   5      454.35      544.39     37.73 o 
   3   3   5      178.59      156.71     23.88 o 
   4   3   5      884.47      852.62     29.14 o 
   5   3   5      385.18      383.66     25.95 o 
   6   3   5     1086.61     1095.69     36.41 o 
   7   3   5      722.83      735.06     44.55 o 
   8   3   5      907.36      936.20     63.30 o 
   9   3   5        5.88       20.05     42.99 o 
  10   3   5      886.82     1028.68     70.75 o 
  11   3   5      556.95      586.71     61.51 o 
  12   3   5        1.96      -30.48     77.78 o 
  13   3   5       35.19       78.54     49.11 o 
  14   3   5      139.80      141.80     54.47 o 
 -16   4   5       21.65       38.18     39.26 o 
 -15   4   5       30.33       39.02     50.35 o 
 -14   4   5      303.04      255.68     69.59 o 
 -13   4   5      367.09      370.74     54.93 o 
 -12   4   5      139.78      177.58     45.54 o 
 -11   4   5       24.09      -13.62     56.15 o 
 -10   4   5       72.72       14.47     35.09 o 
  -9   4   5      364.41      463.51     48.87 o 
  -8   4   5       37.80      -17.09     27.38 o 
  -7   4   5       23.87       11.86     20.16 o 
  -6   4   5       21.95       22.52     26.15 o 
  -5   4   5      822.36      849.12     39.13 o 
  -4   4   5     1419.90     1471.85     64.22 o 
  -3   4   5      367.53      328.86     28.89 o 
  -2   4   5      200.46      177.28     24.02 o 
  -1   4   5        0.22      -12.24     16.77 o 
   0   4   5       95.25      131.83     19.33 o 
   1   4   5     3199.57     3308.89     79.18 o 
   2   4   5        0.98        3.31     18.90 o 
   3   4   5      126.35      108.58     35.41 o 
   4   4   5      154.98      178.77     30.77 o 
   5   4   5     2317.41     2258.11    164.75 o 
   6   4   5      233.02      166.37     41.10 o 
   7   4   5      148.42      139.75     44.58 o 
   8   4   5       29.34       22.80     37.99 o 
   9   4   5        8.81       18.33     39.36 o 
  10   4   5      134.14      201.67     75.60 o 
  11   4   5      361.58      365.96     71.47 o 
  12   4   5       23.42      -31.85     44.38 o 
  13   4   5       63.79       89.42     52.93 o 
 -15   5   5        1.83       17.30     46.89 o 
 -14   5   5       19.78       49.33     47.12 o 
 -13   5   5      374.43      364.38     67.27 o 
 -12   5   5      122.05      184.83     49.37 o 
 -11   5   5       90.94       49.14     40.35 o 
 -10   5   5      759.22      706.54     61.45 o 
  -9   5   5      973.19      939.46     65.04 o 
  -8   5   5       48.80        8.59     32.55 o 
  -7   5   5      532.37      543.73     50.63 o 
  -6   5   5      195.64      214.73     31.27 o 
  -5   5   5      428.62      503.07     67.24 o 
  -4   5   5      524.43      485.10     47.88 o 
  -3   5   5       21.89      -12.67     22.29 o 
  -2   5   5       47.20       15.73     22.17 o 
  -1   5   5      577.66      621.90     46.26 o 
   0   5   5     1685.23     1770.85     52.34 o 
   1   5   5      765.08      910.23     62.12 o 
   2   5   5       92.86       45.45     33.57 o 
   3   5   5       59.90       79.44     27.38 o 
   4   5   5        0.24       -8.41     24.28 o 
   5   5   5      143.97      133.03     41.75 o 
   6   5   5       73.34      114.83     41.67 o 
   7   5   5       54.19       -5.46     46.68 o 
   8   5   5      149.59       68.57     58.83 o 
   9   5   5      244.25      247.75     51.85 o 
  10   5   5        9.29       98.28     55.04 o 
  11   5   5      324.81      272.22     58.05 o 
  12   5   5      440.65      418.28     65.83 o 
 -13   6   5       58.07       66.99     48.98 o 
 -12   6   5        0.03      -40.41     42.84 o 
 -11   6   5      237.04      215.40     63.95 o 
 -10   6   5       19.05       24.05     39.70 o 
  -9   6   5      132.62       53.03     70.44 o 
  -8   6   5      540.66      556.64     97.81 o 
  -7   6   5      262.98      267.88     45.75 o 
  -6   6   5     1125.78     1056.33     77.68 o 
  -5   6   5      606.62      621.97     52.71 o 
  -4   6   5      937.36      909.80     64.68 o 
  -3   6   5      205.64      247.87     34.47 o 
  -2   6   5       35.29       47.84     27.05 o 
  -1   6   5     1114.80     1139.35     52.32 o 
   0   6   5       21.14       22.57     48.93 o 
   1   6   5      831.35      896.91     52.28 o 
   2   6   5      228.22      235.95     35.47 o 
   3   6   5        0.03      -22.97     36.05 o 
   4   6   5      123.99       77.68     42.52 o 
   5   6   5       31.88       67.75     82.16 o 
   6   6   5        0.93      -13.44     40.96 o 
   7   6   5      237.52      143.51     50.12 o 
   8   6   5      179.97      155.12     50.94 o 
   9   6   5       12.31      -12.37     45.87 o 
  10   6   5       33.73        1.01     61.75 o 
 -11   7   5       46.61       74.67     49.37 o 
 -10   7   5       16.93       -5.67     42.07 o 
  -9   7   5       44.60       69.93     44.60 o 
  -8   7   5      167.18      163.72     58.13 o 
  -7   7   5      164.91      244.12     50.82 o 
  -6   7   5      300.51      241.27     89.99 o 
  -5   7   5     1374.14     1412.28    116.16 o 
  -4   7   5       27.74        0.84     30.00 o 
  -3   7   5       11.28       -4.37     28.43 o 
  -2   7   5      353.98      495.21     77.79 o 
  -1   7   5      132.22      119.28     48.90 o 
   0   7   5      478.23      341.35     89.20 o 
   1   7   5      259.82      170.14     37.88 o 
   2   7   5      807.44      889.26     72.29 o 
   3   7   5      316.07      464.42    142.72 o 
   4   7   5        2.35        0.29     43.31 o 
   5   7   5       50.42       38.54     44.47 o 
   6   7   5       34.97       -3.94     46.45 o 
   7   7   5       74.56       62.86     75.64 o 
   8   7   5        5.85       83.94     55.07 o 
  -8   8   5        2.88       17.86     46.51 o 
  -7   8   5      105.77       99.11     49.30 o 
  -6   8   5       21.88       31.72     42.96 o 
  -5   8   5       21.32       45.44     75.21 o 
  -4   8   5      164.24      198.87     82.29 o 
  -3   8   5      824.08     1021.87    121.93 o 
  -2   8   5      749.52      716.52     70.13 o 
  -1   8   5      269.79      328.71     57.78 o 
   0   8   5       77.09       41.91     63.84 o 
   1   8   5        8.93       -5.11     59.82 o 
   2   8   5       43.96       -6.76     44.30 o 
   3   8   5        7.98       35.70     46.78 o 
   4   8   5       21.50        8.24     53.52 o 
   5   8   5        0.29        8.32     51.41 o 
 -18   0   6      132.15      181.78     83.27 o 
 -17   0   6       13.64      -87.52     58.35 o 
 -16   0   6       78.93       62.42     66.20 o 
 -15   0   6      361.74      323.46     78.28 o 
 -14   0   6      158.50      156.68     41.69 o 
 -13   0   6       53.24      155.77     60.50 o 
 -12   0   6        0.71        9.81     65.81 o 
 -11   0   6      563.98      538.26     59.07 o 
 -10   0   6      683.75      569.48     46.90 o 
  -9   0   6     5259.92     4995.30    145.47 o 
  -8   0   6     1940.73     2018.80     77.22 o 
  -7   0   6      152.11      159.60     42.63 o 
  -6   0   6      390.02      533.41     55.37 o 
  -5   0   6     4839.33     4739.87    183.88 o 
  -4   0   6     1518.15     1428.53     54.13 o 
  -3   0   6      138.98       99.43     24.82 o 
  -2   0   6     5113.41     5014.37    132.52 o 
  -1   0   6      453.60      416.45     45.43 o 
   0   0   6     1259.04     1067.75     72.63 o 
   1   0   6     7237.88     7003.20    178.00 o 
   2   0   6    14213.49    16056.37    315.93 o 
   3   0   6     5898.16     6700.89    148.11 o 
   4   0   6      397.47      385.92     32.79 o 
   5   0   6      224.40      247.29     31.03 o 
   6   0   6       39.61       -1.17     25.98 o 
   7   0   6      660.78      594.82     44.59 o 
   8   0   6     2478.62     2414.08     97.59 o 
   9   0   6      524.91      500.97     48.36 o 
  10   0   6      134.33       76.97     37.25 o 
  11   0   6      432.30      422.71     83.17 o 
  12   0   6      183.30      144.65     45.85 o 
  13   0   6      276.66      230.16     60.18 o 
  14   0   6      168.89      120.48     92.04 o 
 -18   1   6       25.13       97.13     91.79 o 
 -17   1   6      139.42       95.88    126.30 o 
 -16   1   6      179.39      121.72     41.63 o 
 -15   1   6      250.30      253.66     41.29 o 
 -14   1   6      962.71     1087.46     61.33 o 
 -13   1   6      234.20      244.51     37.93 o 
 -12   1   6       21.37       12.98     26.02 o 
 -11   1   6      168.27      161.26     25.64 o 
 -10   1   6     1084.13     1069.88     48.42 o 
  -9   1   6     2408.29     2490.44     73.03 o 
  -8   1   6    12199.99    12147.97    247.37 o 
  -7   1   6      888.36      940.00     50.01 o 
  -6   1   6     5144.68     4994.02    112.77 o 
  -5   1   6     8667.63     8123.72    182.74 o 
  -4   1   6      724.61      631.16     37.38 o 
  -3   1   6      551.42      509.52     26.81 o 
  -2   1   6      840.92      856.14     34.02 o 
  -1   1   6      475.73      464.74     27.69 o 
   0   1   6      655.18      652.33     68.18 o 
   1   1   6      205.72      232.05     18.64 o 
   2   1   6      235.80      218.88     16.37 o 
   3   1   6     3275.64     3485.57     62.53 o 
   4   1   6     9049.15     9187.93    138.76 o 
   5   1   6      305.27      253.79     23.84 o 
   6   1   6      647.49      621.04     29.77 o 
   7   1   6      129.78      230.46     26.43 o 
   8   1   6      920.61      835.65     37.90 o 
   9   1   6        1.25       18.79     25.50 o 
  10   1   6       37.94       46.89     28.03 o 
  11   1   6        9.41        0.86     27.83 o 
  12   1   6        6.78       -5.31     36.52 o 
  13   1   6      479.23      465.17     52.77 o 
  14   1   6      282.70      263.88     50.53 o 
 -18   2   6       11.19       45.35     55.92 o 
 -17   2   6        0.03       32.90     48.68 o 
 -16   2   6       97.87      162.40     42.87 o 
 -15   2   6        1.91       23.19     55.74 o 
 -14   2   6      484.58      502.56     59.72 o 
 -13   2   6       64.80       56.89     28.27 o 
 -12   2   6      403.63      366.44     38.90 o 
 -11   2   6      100.42      105.53     22.60 o 
 -10   2   6        4.18        2.82     18.14 o 
  -9   2   6     1181.76     1135.99     39.43 o 
  -8   2   6      120.38      110.90     17.78 o 
  -7   2   6      533.68      498.62     24.31 o 
  -6   2   6      237.20      245.46     35.64 o 
  -5   2   6     2600.17     2553.04     72.59 o 
  -4   2   6      273.18      281.80     36.19 o 
  -3   2   6     1716.94     1564.02     64.48 o 
  -2   2   6      128.68      169.87     26.76 o 
  -1   2   6     2746.39     2679.15     66.34 o 
   0   2   6     5998.65     6191.86    137.53 o 
   1   2   6      301.62      343.45     34.97 o 
   2   2   6      314.79      252.03     28.73 o 
   3   2   6     1079.93     1136.48     45.20 o 
   4   2   6      436.73      459.07     23.55 o 
   5   2   6      271.38      305.32     23.14 o 
   6   2   6      413.16      404.57     37.59 o 
   7   2   6      107.37       82.15     20.62 o 
   8   2   6        1.73        3.37     26.27 o 
   9   2   6     5684.00     5813.09    162.67 o 
  10   2   6       17.05       29.38     39.21 o 
  11   2   6      107.10      139.30     47.06 o 
  12   2   6       45.00       -2.79     44.43 o 
  13   2   6      187.88      231.63     47.80 o 
  14   2   6       43.90       11.89     44.26 o 
 -17   3   6       82.06       99.64     44.38 o 
 -16   3   6       39.70       77.05     40.91 o 
 -15   3   6        2.55      -26.06     76.40 o 
 -14   3   6      148.73      175.62     41.32 o 
 -13   3   6      144.46      164.90     49.90 o 
 -12   3   6       15.84      -25.87     49.02 o 
 -11   3   6      227.83      257.02     43.67 o 
 -10   3   6      877.82      906.61     43.69 o 
  -9   3   6      122.24      113.85     30.44 o 
  -8   3   6      209.83      205.42     19.64 o 
  -7   3   6      177.67      191.02     19.24 o 
  -6   3   6        1.46        4.92     23.97 o 
  -5   3   6      107.86       82.19     22.53 o 
  -4   3   6      926.78      947.29     40.00 o 
  -3   3   6     2572.46     2677.06     65.81 o 
  -2   3   6      207.94      170.95     24.10 o 
  -1   3   6     1374.50     1520.64     42.28 o 
   0   3   6       24.29       62.59     30.53 o 
   1   3   6      210.99      229.22     39.25 o 
   2   3   6      441.72      376.48     30.84 o 
   3   3   6      393.08      362.61     54.97 o 
   4   3   6      472.68      552.33     63.39 o 
   5   3   6      315.74      317.49     31.19 o 
   6   3   6      889.46      914.58     43.33 o 
   7   3   6       36.50      100.35     37.70 o 
   8   3   6       34.67       84.34     39.03 o 
   9   3   6      233.18      263.51     47.30 o 
  10   3   6      168.98      205.95     90.27 o 
  11   3   6       31.33       57.84     44.47 o 
  12   3   6        2.77       10.67     53.94 o 
  13   3   6      162.91      164.14     55.62 o 
 -16   4   6        0.46      -16.79     40.69 o 
 -15   4   6       37.86       11.57     38.44 o 
 -14   4   6        4.35      -43.78     43.74 o 
 -13   4   6      281.77      355.28     60.67 o 
 -12   4   6      696.13      923.96     88.57 o 
 -11   4   6      157.92      201.44     52.41 o 
 -10   4   6        8.30        2.60     33.68 o 
  -9   4   6       17.61        7.80     31.57 o 
  -8   4   6        1.51      -38.15     27.19 o 
  -7   4   6      860.37      863.29     37.34 o 
  -6   4   6      478.59      437.91     39.96 o 
  -5   4   6      317.37      313.41     29.39 o 
  -4   4   6     1304.07     1378.58     50.28 o 
  -3   4   6     2730.47     2669.86     70.25 o 
  -2   4   6       95.11      108.26     21.11 o 
  -1   4   6        5.11       -3.55     25.07 o 
   0   4   6       62.22       85.57     20.17 o 
   1   4   6        7.82      -15.19     23.50 o 
   2   4   6     1420.52     1401.68     54.99 o 
   3   4   6      833.64      896.50     45.48 o 
   4   4   6      254.08      280.93     36.77 o 
   5   4   6     1696.89     1576.46     58.80 o 
   6   4   6     2786.51     2657.20    103.88 o 
   7   4   6     4248.60     4192.90    153.14 o 
   8   4   6     1620.81     1585.57     86.88 o 
   9   4   6       66.29       78.54     43.90 o 
  10   4   6        1.06      -31.27     41.33 o 
  11   4   6      103.20      206.95     54.49 o 
  12   4   6      203.60      273.20     58.86 o 
 -15   5   6        1.48       10.07     46.72 o 
 -14   5   6       49.03       93.60     49.85 o 
 -13   5   6       56.17      -25.16     41.24 o 
 -12   5   6      321.08      322.68     52.89 o 
 -11   5   6       11.66       21.98     38.94 o 
 -10   5   6      465.01      502.56     55.16 o 
  -9   5   6      874.80      833.69     61.92 o 
  -8   5   6      538.93      530.56    111.28 o 
  -7   5   6     1042.41      966.73     61.94 o 
  -6   5   6      272.30      258.47     38.98 o 
  -5   5   6       93.74       53.93     42.30 o 
  -4   5   6       80.12       74.99     26.13 o 
  -3   5   6     2111.46     2083.83     65.49 o 
  -2   5   6      387.20      383.93     38.46 o 
  -1   5   6      396.83      316.17     29.41 o 
   0   5   6      153.14      155.45     28.69 o 
   1   5   6     1307.87     1182.30     61.02 o 
   2   5   6      735.77      769.20     52.91 o 
   3   5   6      293.78      267.45     34.11 o 
   4   5   6       45.90       54.44     43.16 o 
   5   5   6      122.49      178.54     45.77 o 
   6   5   6      374.40      372.06     53.39 o 
   7   5   6      152.60      208.95     60.69 o 
   8   5   6       65.86       64.20     44.80 o 
   9   5   6      301.61      316.81     58.02 o 
  10   5   6        0.86      -49.38     79.10 o 
  11   5   6      281.88      289.36     60.75 o 
 -13   6   6      167.47      202.23     56.60 o 
 -12   6   6      582.21      735.81     71.96 o 
 -11   6   6      467.08      481.43     60.88 o 
 -10   6   6      124.57       85.80     43.26 o 
  -9   6   6       45.07       26.62     39.14 o 
  -8   6   6      206.83      210.10     46.23 o 
  -7   6   6     1280.82     1324.77     75.34 o 
  -6   6   6      516.31      577.55     66.78 o 
  -5   6   6     1458.25     1439.98     97.69 o 
  -4   6   6      339.58      345.43     38.51 o 
  -3   6   6      673.23      793.30     51.66 o 
  -2   6   6      995.25      900.26     48.40 o 
  -1   6   6      363.98      344.36     54.48 o 
   0   6   6      138.76       72.67     44.05 o 
   1   6   6      297.90      332.39     39.87 o 
   2   6   6       52.70       22.20     29.83 o 
   3   6   6       94.35      100.01     43.31 o 
   4   6   6      696.21      671.80     72.47 o 
   5   6   6       59.11       41.61     47.36 o 
   6   6   6      169.98      179.18     62.81 o 
   7   6   6       70.77       18.55     44.23 o 
   8   6   6       61.19       50.04     51.67 o 
   9   6   6       80.17       22.54     50.51 o 
  10   6   6      212.66      288.86     71.81 o 
 -11   7   6      164.87      190.70     57.04 o 
 -10   7   6        0.66      -25.15     42.94 o 
  -9   7   6      464.17      503.47     90.39 o 
  -8   7   6      232.28      271.47     52.98 o 
  -7   7   6     1107.40     1219.31     88.62 o 
  -6   7   6      276.40      238.96     48.29 o 
  -5   7   6       86.85       28.27     44.40 o 
  -4   7   6       77.63       76.52     33.52 o 
  -3   7   6      114.14      110.51     52.24 o 
  -2   7   6        1.29        6.79     43.81 o 
  -1   7   6      594.16      531.81     86.66 o 
   0   7   6      246.22      135.52     80.61 o 
   1   7   6      568.82      458.82     54.71 o 
   2   7   6      281.01      306.87     56.78 o 
   3   7   6        4.46      -15.39     40.80 o 
   4   7   6      264.45      206.08     59.96 o 
   5   7   6        7.74        0.37     67.95 o 
   6   7   6       28.71      -34.99     45.75 o 
   7   7   6      272.66      224.26     58.17 o 
  -8   8   6        0.92      -39.35     50.82 o 
  -7   8   6        4.63       21.86     46.00 o 
  -6   8   6       18.21       77.97     80.03 o 
  -5   8   6       29.50      119.74     82.90 o 
  -4   8   6       70.13      113.90     78.59 o 
  -3   8   6       28.77       64.23     54.65 o 
  -2   8   6       20.10       21.83     46.60 o 
  -1   8   6       18.92        4.76     44.96 o 
   0   8   6       45.39       36.74     61.68 o 
   1   8   6       53.23       78.57     64.44 o 
   2   8   6       91.54       49.77    202.98 o 
   3   8   6       29.60      -14.62     46.73 o 
   4   8   6       62.42       26.45     51.55 o 
 -18   1   7       28.25       52.75     52.54 o 
 -17   1   7       90.41       18.60     84.15 o 
 -16   1   7      274.64      237.53     44.64 o 
 -15   1   7        0.12      -37.24     30.59 o 
 -14   1   7        7.85      -42.50     28.33 o 
 -13   1   7        0.48      -22.53     23.68 o 
 -12   1   7       11.42       37.21     23.44 o 
 -11   1   7      327.82      394.26     36.22 o 
 -10   1   7       18.40       -3.73     26.62 o 
  -9   1   7     1246.39     1341.33     53.79 o 
  -8   1   7     9909.75     9711.88    203.88 o 
  -7   1   7     2004.24     1899.20     59.81 o 
  -6   1   7       49.02       29.83     20.74 o 
  -5   1   7       76.82       76.78     19.01 o 
  -4   1   7        0.22       -2.18     14.45 o 
  -3   1   7      458.77      498.92     27.40 o 
  -2   1   7      104.61       85.72     19.98 o 
  -1   1   7      158.76      149.93     23.10 o 
   0   1   7     1451.70     1471.20     74.13 o 
   1   1   7       10.68        5.10     15.47 o 
   2   1   7      892.51      956.90     34.45 o 
   3   1   7      460.73      457.14     22.85 o 
   4   1   7      311.96      337.87     22.44 o 
   5   1   7      100.26       90.82     19.75 o 
   6   1   7      729.26      744.66     33.14 o 
   7   1   7      300.54      312.96     27.26 o 
   8   1   7      378.17      279.44     29.08 o 
   9   1   7       26.92       59.05     27.88 o 
  10   1   7       41.47       10.44     34.53 o 
  11   1   7     1136.32     1158.24     64.91 o 
  12   1   7       22.07      -26.62     37.09 o 
  13   1   7       25.03      -38.06     40.04 o 
  14   1   7       46.67        2.72     44.33 o 
 -18   2   7      125.62      122.58     76.67 o 
 -17   2   7       10.93       52.57     42.03 o 
 -16   2   7      150.19      133.70     44.46 o 
 -15   2   7       55.54       20.05     45.23 o 
 -14   2   7        3.21       49.78     33.86 o 
 -13   2   7      106.79      184.57     37.57 o 
 -12   2   7     1107.43     1062.83    111.46 o 
 -11   2   7      642.14      680.10     36.88 o 
 -10   2   7      834.40      788.73     35.37 o 
  -9   2   7      381.21      370.18     32.20 o 
  -8   2   7      513.97      474.42     29.57 o 
  -7   2   7        7.70        1.64     20.70 o 
  -6   2   7        8.70       -5.24     18.14 o 
  -5   2   7      600.43      676.99     37.19 o 
  -4   2   7      469.90      431.50     30.60 o 
  -3   2   7       17.03       15.32     15.40 o 
  -2   2   7     1714.83     1679.75     42.41 o 
  -1   2   7      526.00      503.14     26.38 o 
   0   2   7      317.66      419.27     54.28 o 
   1   2   7      382.11      354.28     31.43 o 
   2   2   7      170.75      237.07     33.57 o 
   3   2   7      848.47      878.56     40.79 o 
   4   2   7     1412.76     1370.54     39.19 o 
   5   2   7      167.33      154.57     33.20 o 
   6   2   7      326.34      367.74     26.24 o 
   7   2   7        5.35      -12.66     24.63 o 
   8   2   7     4046.95     4006.55    126.03 o 
   9   2   7       49.71       -1.82     38.78 o 
  10   2   7      549.56      487.30     57.58 o 
  11   2   7       69.14      118.05     40.18 o 
  12   2   7       32.92       64.44     42.67 o 
  13   2   7        0.13       40.54     43.22 o 
 -17   3   7       25.61       46.96     41.74 o 
 -16   3   7      314.48      303.27     50.20 o 
 -15   3   7      404.58      365.28     50.32 o 
 -14   3   7      191.31      233.66     54.97 o 
 -13   3   7      267.66      395.48     58.47 o 
 -12   3   7      922.44     1039.41     87.66 o 
 -11   3   7      171.84      239.72     47.36 o 
 -10   3   7      156.25      168.27     39.24 o 
  -9   3   7        7.93       -7.06     20.66 o 
  -8   3   7       19.09       38.39     28.68 o 
  -7   3   7      924.07     1095.02     55.38 o 
  -6   3   7     1931.31     1679.57     55.77 o 
  -5   3   7      372.47      380.42     37.87 o 
  -4   3   7     1251.93     1260.03     45.42 o 
  -3   3   7     1025.73     1171.08     42.11 o 
  -2   3   7      170.77      157.13     22.02 o 
  -1   3   7      531.17      557.57     31.95 o 
   0   3   7     1391.44     1481.88    127.87 o 
   1   3   7      152.95      212.27     39.45 o 
   2   3   7        0.90       14.37     22.19 o 
   3   3   7      624.84      627.01     46.35 o 
   4   3   7      466.30      457.20     64.02 o 
   5   3   7        0.94       62.53     24.44 o 
   6   3   7     3194.67     3195.44    174.75 o 
   7   3   7        6.21        1.20     35.70 o 
   8   3   7       10.79      -16.04     36.00 o 
   9   3   7      589.64      541.72     59.09 o 
  10   3   7      108.72      148.98     46.72 o 
  11   3   7       30.32       66.47     57.67 o 
  12   3   7      367.75      437.64     63.76 o 
  13   3   7      167.42      251.55     61.43 o 
 -16   4   7        0.20      -16.52     39.73 o 
 -15   4   7       32.01       84.46     54.51 o 
 -14   4   7       56.72       94.88     50.24 o 
 -13   4   7       74.96       82.68     43.18 o 
 -12   4   7      202.49      258.54     49.61 o 
 -11   4   7      419.85      522.25     55.00 o 
 -10   4   7      509.00      467.05     50.21 o 
  -9   4   7      158.09      179.05     39.42 o 
  -8   4   7        5.33      -35.53     27.57 o 
  -7   4   7       59.85       99.68     30.36 o 
  -6   4   7      621.91      660.67     40.22 o 
  -5   4   7      410.28      385.15     42.82 o 
  -4   4   7      272.33      301.45     29.03 o 
  -3   4   7       87.24       94.78     21.75 o 
  -2   4   7      559.56      493.50     29.96 o 
  -1   4   7     2957.93     2897.92     68.84 o 
   0   4   7      295.86      296.62     38.51 o 
   1   4   7      122.10      134.91     49.54 o 
   2   4   7       26.01       64.91     31.41 o 
   3   4   7      953.59      969.13     53.15 o 
   4   4   7       45.64       44.09     27.04 o 
   5   4   7        2.30       22.75     38.99 o 
   6   4   7      300.81      304.25     50.80 o 
   7   4   7      263.51      338.49     86.73 o 
   8   4   7     1990.51     2017.30    103.60 o 
   9   4   7      222.62      172.02     49.19 o 
  10   4   7       44.09       59.08     45.55 o 
  11   4   7       45.96       58.50     59.02 o 
  12   4   7      250.33      178.47     58.33 o 
 -15   5   7      124.29       80.98     51.07 o 
 -14   5   7      427.15      477.47     72.76 o 
 -13   5   7      155.32      150.33     49.98 o 
 -12   5   7      891.79      905.85     70.92 o 
 -11   5   7      415.61      393.79     65.36 o 
 -10   5   7      134.48      145.11     41.68 o 
  -9   5   7      308.52      301.36     45.69 o 
  -8   5   7        3.87       -0.52     30.64 o 
  -7   5   7       70.89       49.73     32.06 o 
  -6   5   7      161.72      122.01     39.49 o 
  -5   5   7      700.27      746.81     49.51 o 
  -4   5   7      294.57      248.56     31.51 o 
  -3   5   7        0.71        4.49     21.85 o 
  -2   5   7       35.86       28.62     22.66 o 
  -1   5   7      615.99      645.64     35.89 o 
   0   5   7        5.55        7.86     34.42 o 
   1   5   7      347.06      305.34     37.10 o 
   2   5   7      254.09      182.16     33.39 o 
   3   5   7     1061.06     1026.59     53.45 o 
   4   5   7      272.15      232.18     47.25 o 
   5   5   7      103.22       69.13     42.46 o 
   6   5   7       55.96        7.64     40.53 o 
   7   5   7        8.99       -3.98     41.70 o 
   8   5   7      362.65      349.15     64.46 o 
   9   5   7      411.08      454.88     64.88 o 
  10   5   7       42.68       72.26     51.61 o 
  11   5   7       48.97      -18.99     48.71 o 
 -13   6   7      159.00      210.87     56.94 o 
 -12   6   7      139.66       79.59     51.79 o 
 -11   6   7        4.07       -8.74     48.50 o 
 -10   6   7       29.17       45.32     40.90 o 
  -9   6   7      151.12      185.06     44.98 o 
  -8   6   7      105.90      121.30     62.66 o 
  -7   6   7      343.58      327.12     58.10 o 
  -6   6   7       44.07       10.15     23.21 o 
  -5   6   7      589.04      596.74     54.22 o 
  -4   6   7      558.11      594.85     44.58 o 
  -3   6   7       10.95        5.89     31.07 o 
  -2   6   7      919.51      841.17     72.20 o 
  -1   6   7      372.13      423.45    112.29 o 
   0   6   7      473.82      385.36     93.28 o 
   1   6   7       52.36       48.66     32.99 o 
   2   6   7       19.27       22.76     30.70 o 
   3   6   7      246.52      125.30     45.75 o 
   4   6   7       88.75       23.47     41.43 o 
   5   6   7       12.96       67.09     44.68 o 
   6   6   7        4.21       13.30     43.48 o 
   7   6   7        1.60       -7.87     45.73 o 
   8   6   7        0.20      -29.98     45.47 o 
   9   6   7       20.16       -3.93     49.67 o 
 -11   7   7        0.01      109.47     52.12 o 
 -10   7   7        0.25      -19.79     41.38 o 
  -9   7   7      158.92      188.91     52.16 o 
  -8   7   7     1074.76     1117.12    122.43 o 
  -7   7   7        3.54        4.50     39.12 o 
  -6   7   7      274.98      163.73     41.27 o 
  -5   7   7       10.58       23.76     66.97 o 
  -4   7   7      860.37      806.51     79.83 o 
  -3   7   7       90.67      118.15     67.42 o 
  -2   7   7      335.49      286.12     97.28 o 
  -1   7   7      100.10      146.29     50.60 o 
   0   7   7      406.58      404.44     76.49 o 
   1   7   7        1.91       54.15     59.31 o 
   2   7   7       27.56       22.97     44.86 o 
   3   7   7      229.31      280.75     58.48 o 
   4   7   7       98.13       83.36     50.11 o 
   5   7   7      377.72      361.08     62.85 o 
   6   7   7      161.75      174.09     58.52 o 
   7   7   7      293.38      286.21     64.55 o 
  -7   8   7      277.70      335.54    102.26 o 
  -6   8   7      150.14      149.15     89.35 o 
  -5   8   7       52.47       12.59     72.96 o 
  -4   8   7      131.81      154.79     81.71 o 
  -3   8   7       28.76       44.25     54.32 o 
  -2   8   7        9.96      -20.80     51.85 o 
  -1   8   7        3.09       45.44     47.60 o 
   0   8   7      273.20      149.67     72.51 o 
   1   8   7      342.98      426.63     84.82 o 
   2   8   7      446.55      379.88     85.04 o 
   3   8   7      229.53      267.22     77.36 o 
 -18   0   8       19.36      207.69     85.81 o 
 -17   0   8       51.91       99.13     73.12 o 
 -16   0   8      390.39      350.79     85.31 o 
 -15   0   8      296.31      252.39     73.81 o 
 -14   0   8      135.04      150.61     67.67 o 
 -13   0   8        6.82       25.57     70.63 o 
 -12   0   8      691.62      801.63    105.59 o 
 -11   0   8        3.26       -3.76     30.05 o 
 -10   0   8      744.60      737.55     53.33 o 
  -9   0   8     1486.48     1408.78     94.09 o 
  -8   0   8    23430.32    24011.27    806.65 o 
  -7   0   8      432.50      468.33     56.16 o 
  -6   0   8     3818.35     3673.65    159.44 o 
  -5   0   8       95.61       78.56     26.37 o 
  -4   0   8      940.55      873.35     46.75 o 
  -3   0   8      450.47      423.56     52.54 o 
  -2   0   8      688.85      640.41     42.15 o 
  -1   0   8      243.90      243.56     42.45 o 
   0   0   8    10039.23    10665.50    378.50 o 
   1   0   8     7978.61     8357.10    309.17 o 
   2   0   8     3514.08     3499.62     92.03 o 
   3   0   8     2376.38     2617.52     77.59 o 
   4   0   8     1095.12     1183.55     52.55 o 
   5   0   8      901.30      895.53     82.50 o 
   6   0   8     1469.86     1567.90     66.06 o 
   7   0   8       45.36       31.63     31.21 o 
   8   0   8       46.45       22.25     34.35 o 
   9   0   8      134.86      110.67     39.12 o 
  10   0   8       13.02       -0.02     37.68 o 
  11   0   8      426.75      520.82    102.12 o 
  12   0   8      587.02      426.21     98.20 o 
  13   0   8      302.50      356.42    100.91 o 
 -18   1   8        9.27      -39.22     74.36 o 
 -17   1   8      377.19      386.62    124.93 o 
 -16   1   8        1.56       -6.95     34.02 o 
 -15   1   8       52.50       73.27     36.40 o 
 -14   1   8       55.13       82.59     34.29 o 
 -13   1   8       53.92       32.44     25.54 o 
 -12   1   8       56.72       37.07     24.51 o 
 -11   1   8     1799.39     1811.10     66.48 o 
 -10   1   8      976.68      970.46     48.50 o 
  -9   1   8      818.91      905.72     78.24 o 
  -8   1   8      560.88      570.64     36.69 o 
  -7   1   8     1357.64     1280.00     61.42 o 
  -6   1   8     1199.07     1136.91     43.47 o 
  -5   1   8      240.43      254.78     20.59 o 
  -4   1   8     1551.36     1507.56     42.40 o 
  -3   1   8     2882.33     2700.58     69.60 o 
  -2   1   8       29.22        6.32     38.49 o 
  -1   1   8     5512.86     5476.79    122.57 o 
   0   1   8       45.76       84.35     34.16 o 
   1   1   8      748.97      754.63     30.05 o 
   2   1   8     1944.79     2012.45     46.73 o 
   3   1   8        0.30      -11.28     16.17 o 
   4   1   8      108.13       83.94     19.38 o 
   5   1   8       26.38       -1.10     19.74 o 
   6   1   8     1342.85     1334.66     44.37 o 
   7   1   8     1645.83     1674.86     73.50 o 
   8   1   8     1427.95     1499.37     65.33 o 
   9   1   8       28.17       17.02     33.15 o 
  10   1   8      126.78      127.45     38.99 o 
  11   1   8        0.21      -41.52     33.61 o 
  12   1   8       10.48      -16.27     39.55 o 
  13   1   8       75.87      133.98     64.14 o 
 -18   2   8        3.62       12.93     50.90 o 
 -17   2   8       32.30      -24.24     54.76 o 
 -16   2   8       61.66       79.18     56.67 o 
 -15   2   8      107.34      104.05     38.84 o 
 -14   2   8       10.07       30.35     33.12 o 
 -13   2   8       51.56       60.84     40.58 o 
 -12   2   8     3430.79     3529.47    133.09 o 
 -11   2   8      176.92      130.28     49.02 o 
 -10   2   8      134.76      173.01     30.14 o 
  -9   2   8      123.57      109.28     18.75 o 
  -8   2   8        9.98       21.78     22.85 o 
  -7   2   8     2380.90     2354.73     71.84 o 
  -6   2   8      624.94      555.50     31.40 o 
  -5   2   8      445.17      417.97     42.22 o 
  -4   2   8      807.42      813.22     40.00 o 
  -3   2   8      486.64      488.87     23.70 o 
  -2   2   8      742.49      710.55     28.32 o 
  -1   2   8      265.19      290.53     18.92 o 
   0   2   8      130.60      117.19     24.43 o 
   1   2   8      199.99      208.49     24.20 o 
   2   2   8      869.86      771.28     73.36 o 
   3   2   8      517.31      505.57     34.53 o 
   4   2   8      538.32      535.26     36.06 o 
   5   2   8      185.68      202.58     31.77 o 
   6   2   8      114.35      127.92     31.49 o 
   7   2   8       78.31      137.63     31.29 o 
   8   2   8      100.92       83.39     34.03 o 
   9   2   8      112.28       42.72     36.29 o 
  10   2   8        2.79      -48.24     34.51 o 
  11   2   8      178.05      156.05     43.83 o 
  12   2   8      401.98      452.96     54.47 o 
  13   2   8      242.17      175.70     50.09 o 
 -17   3   8       52.60       30.93     42.30 o 
 -16   3   8       50.87      107.16     43.99 o 
 -15   3   8        0.18      -12.98     37.62 o 
 -14   3   8       84.87       58.42     47.39 o 
 -13   3   8        2.18      -56.65     37.77 o 
 -12   3   8        0.00      -29.89     37.94 o 
 -11   3   8      242.62      305.38     50.32 o 
 -10   3   8       83.94      100.45     28.17 o 
  -9   3   8      432.86      461.16     40.20 o 
  -8   3   8      602.48      663.71     69.54 o 
  -7   3   8      183.23      170.98     35.86 o 
  -6   3   8        4.42      -14.83     20.16 o 
  -5   3   8     1838.80     1752.19    116.19 o 
  -4   3   8     4237.49     4267.02    107.08 o 
  -3   3   8      123.62      169.70     31.76 o 
  -2   3   8     1384.58     1410.39     74.73 o 
  -1   3   8     1401.84     1230.21     54.61 o 
   0   3   8        6.03      -29.30     40.48 o 
   1   3   8      854.62      860.82     67.02 o 
   2   3   8       73.84       76.14     26.53 o 
   3   3   8      767.10      828.49     43.60 o 
   4   3   8     1476.11     1458.34     56.97 o 
   5   3   8     4709.97     4903.92    116.50 o 
   6   3   8      559.70      503.11     65.58 o 
   7   3   8      565.40      573.36     57.28 o 
   8   3   8      128.30      213.89     48.89 o 
   9   3   8       29.78       40.33     43.71 o 
  10   3   8       27.92       48.33     45.83 o 
  11   3   8       74.61       70.39     48.93 o 
  12   3   8       15.84      -39.12     45.13 o 
 -16   4   8      267.09      272.95    119.85 o 
 -15   4   8        0.60      -10.60     76.69 o 
 -14   4   8      136.58       94.20     81.23 o 
 -13   4   8     1429.24     1411.52     95.44 o 
 -12   4   8       22.02       39.13     63.87 o 
 -11   4   8        6.89       19.92     37.97 o 
 -10   4   8      661.84      728.72     59.00 o 
  -9   4   8     1336.18     1370.50     55.06 o 
  -8   4   8      487.55      459.98     46.23 o 
  -7   4   8       11.72      -12.91     35.90 o 
  -6   4   8      112.23       48.41     32.82 o 
  -5   4   8     1382.41     1494.80     54.35 o 
  -4   4   8        1.33       38.35     20.94 o 
  -3   4   8      512.76      532.50     32.09 o 
  -2   4   8       19.84        3.45     19.24 o 
  -1   4   8       54.92       16.75     18.38 o 
   0   4   8     2586.36     2510.97    100.40 o 
   1   4   8      744.56      662.34     78.36 o 
   2   4   8        1.69      -12.15     35.05 o 
   3   4   8       44.30        1.68     25.92 o 
   4   4   8      172.88      139.94     31.09 o 
   5   4   8     1673.05     1695.53     85.27 o 
   6   4   8      627.90      754.79     65.16 o 
   7   4   8        2.85        0.21     40.38 o 
   8   4   8      143.75      265.87     54.07 o 
   9   4   8      273.61      251.29     70.32 o 
  10   4   8        3.82       28.04     61.60 o 
  11   4   8       34.35       66.52     51.89 o 
 -15   5   8      120.26       75.79     54.04 o 
 -14   5   8      180.25      212.56     52.79 o 
 -13   5   8      263.14      278.21     60.02 o 
 -12   5   8        2.82      -13.37     49.43 o 
 -11   5   8     1028.73     1048.09     81.09 o 
 -10   5   8      106.77      165.46     42.25 o 
  -9   5   8        3.93       23.30     34.78 o 
  -8   5   8      533.31      536.71     86.23 o 
  -7   5   8      391.62      368.54     52.01 o 
  -6   5   8      580.41      686.35     44.92 o 
  -5   5   8     1794.63     1868.46     65.98 o 
  -4   5   8      739.28      756.56     42.97 o 
  -3   5   8      289.10      258.19     31.79 o 
  -2   5   8       75.91       80.99     42.72 o 
  -1   5   8       25.74       -2.86     38.69 o 
   0   5   8        3.95       20.18     39.11 o 
   1   5   8      372.99      350.96     39.61 o 
   2   5   8      145.82      107.58     32.46 o 
   3   5   8       55.15       -7.97     29.41 o 
   4   5   8     3037.74     3045.29    118.33 o 
   5   5   8       71.07       25.43     40.91 o 
   6   5   8       72.80      116.88     46.21 o 
   7   5   8       51.57       -2.80     42.91 o 
   8   5   8      195.88       90.87     70.12 o 
   9   5   8       23.58        3.59    101.74 o 
  10   5   8      222.37      276.36     74.32 o 
 -13   6   8       72.66       89.95     50.03 o 
 -12   6   8        0.02        2.70     42.74 o 
 -11   6   8        6.55       22.66     49.00 o 
 -10   6   8      482.12      539.57     60.59 o 
  -9   6   8      152.82      136.92     44.08 o 
  -8   6   8      548.42      501.63     55.17 o 
  -7   6   8      153.58      313.33     64.85 o 
  -6   6   8      570.55      567.04     46.39 o 
  -5   6   8       50.90       71.01     56.03 o 
  -4   6   8      810.41      766.92     73.30 o 
  -3   6   8      422.36      444.69     62.22 o 
  -2   6   8       63.82       13.43     41.06 o 
  -1   6   8     1865.72     1852.71    100.69 o 
   0   6   8       86.07       99.71     44.84 o 
   1   6   8       87.54       86.47     35.50 o 
   2   6   8      136.67      114.02     45.77 o 
   3   6   8       13.97       -4.82     39.47 o 
   4   6   8        5.70      -24.52     40.22 o 
   5   6   8      213.76      145.30     51.10 o 
   6   6   8      566.89      663.27     70.81 o 
   7   6   8       67.63      125.19     53.50 o 
   8   6   8       79.91       33.96     52.55 o 
 -11   7   8       25.15      -18.34     45.75 o 
 -10   7   8       24.11      -26.94     42.87 o 
  -9   7   8      504.50      570.17     64.10 o 
  -8   7   8       34.89       13.11     39.47 o 
  -7   7   8       65.57       42.12     38.74 o 
  -6   7   8       48.97       24.79     74.07 o 
  -5   7   8        6.75       16.39     50.63 o 
  -4   7   8      263.05      271.88     61.44 o 
  -3   7   8      312.68      234.85    117.91 o 
  -2   7   8        4.57      -22.94     46.33 o 
  -1   7   8      300.03      252.06     59.38 o 
   0   7   8        3.06       15.77     33.06 o 
   1   7   8       51.26      146.55     68.04 o 
   2   7   8      103.88      125.57     51.58 o 
   3   7   8       61.58       -2.37     46.21 o 
   4   7   8      317.03      341.73     62.74 o 
   5   7   8       91.06       53.01     52.59 o 
   6   7   8       34.72      151.13     97.46 o 
  -7   8   8      120.56      141.47     87.60 o 
  -6   8   8       13.92        6.64     74.24 o 
  -5   8   8        6.75      -14.76     74.14 o 
  -4   8   8       19.75       -7.76     56.43 o 
  -3   8   8       49.47       31.40     56.92 o 
  -2   8   8        2.39       17.31     53.00 o 
  -1   8   8       83.48      128.58     94.46 o 
   0   8   8       74.82       49.24     70.42 o 
   1   8   8       38.38       97.91    110.56 o 
   2   8   8       71.80       62.21     71.34 o 
 -18   1   9       10.50      -48.32     45.52 o 
 -17   1   9       91.38       11.00     45.75 o 
 -16   1   9        1.95       21.35     36.74 o 
 -15   1   9       83.88      134.73     43.20 o 
 -14   1   9      116.86      123.97     37.25 o 
 -13   1   9      950.01      974.82     55.95 o 
 -12   1   9        0.12        4.87     26.73 o 
 -11   1   9      507.04      513.58     40.79 o 
 -10   1   9        0.60        7.30     24.44 o 
  -9   1   9      714.45      707.12     42.02 o 
  -8   1   9       87.26       48.95     28.97 o 
  -7   1   9     1219.16     1220.46     43.54 o 
  -6   1   9        1.02      -11.80     22.07 o 
  -5   1   9        8.55        4.28     16.39 o 
  -4   1   9      918.56      937.16     37.67 o 
  -3   1   9      122.29      107.83     22.98 o 
  -2   1   9      431.58      427.23     47.74 o 
  -1   1   9      951.73      963.38     43.10 o 
   0   1   9        0.55      -16.87     21.39 o 
   1   1   9     1398.62     1424.41     46.51 o 
   2   1   9       47.66       74.63     18.66 o 
   3   1   9      117.85      112.09     18.76 o 
   4   1   9       53.64       47.39     18.42 o 
   5   1   9      333.43      304.54     26.04 o 
   6   1   9      201.46      168.66     24.98 o 
   7   1   9       62.35       21.88     31.26 o 
   8   1   9      100.87      118.00     35.78 o 
   9   1   9     1643.80     1652.16    121.41 o 
  10   1   9        0.87      -40.59     34.53 o 
  11   1   9      224.59      239.38     45.81 o 
  12   1   9      126.99      117.54     62.47 o 
 -18   2   9      185.80      304.35     67.50 o 
 -17   2   9      365.54      470.49     67.23 o 
 -16   2   9        6.72      -11.92     37.06 o 
 -15   2   9      187.40      161.98     62.85 o 
 -14   2   9       83.33       51.80     41.44 o 
 -13   2   9      235.42      257.11     51.18 o 
 -12   2   9      340.01      350.67     38.37 o 
 -11   2   9      114.11       58.62     28.67 o 
 -10   2   9      156.71      200.67     36.03 o 
  -9   2   9     1983.44     2034.78     68.75 o 
  -8   2   9        0.98        8.79     22.75 o 
  -7   2   9     1369.83     1324.64     47.02 o 
  -6   2   9      587.05      581.25     33.64 o 
  -5   2   9      106.40       92.12     24.31 o 
  -4   2   9      144.19      167.40     19.70 o 
  -3   2   9      551.94      608.47     27.15 o 
  -2   2   9      187.03      234.97     19.77 o 
  -1   2   9        8.07      -22.62     15.08 o 
   0   2   9      571.07      670.28     47.59 o 
   1   2   9      522.69      527.11     33.21 o 
   2   2   9       54.99       52.72     23.54 o 
   3   2   9      575.43      523.82     39.04 o 
   4   2   9      459.35      470.04     33.33 o 
   5   2   9      499.22      475.20     53.32 o 
   6   2   9       43.16        7.91     25.83 o 
   7   2   9     1193.50     1291.32     52.06 o 
   8   2   9       20.20       48.21     35.02 o 
   9   2   9      155.14       64.52     44.18 o 
  10   2   9      183.99      157.41     43.29 o 
  11   2   9        2.37       17.45     41.34 o 
  12   2   9      149.50      159.21     48.98 o 
 -17   3   9        2.64      -11.76     40.74 o 
 -16   3   9        7.73      -52.91     47.73 o 
 -15   3   9        8.48      -59.63     42.26 o 
 -14   3   9        0.76       19.73     42.50 o 
 -13   3   9      224.86      229.14     62.58 o 
 -12   3   9      438.47      452.75     75.39 o 
 -11   3   9      803.09      889.52     70.27 o 
 -10   3   9      237.90      249.96     62.34 o 
  -9   3   9        0.02      -14.07     24.39 o 
  -8   3   9        3.49      -10.49     22.80 o 
  -7   3   9       41.45       72.41     27.43 o 
  -6   3   9        0.11       17.45     22.39 o 
  -5   3   9      884.58     1001.33     80.66 o 
  -4   3   9     2386.38     2420.27     72.84 o 
  -3   3   9      340.50      358.33     22.80 o 
  -2   3   9      872.23      819.93     32.27 o 
  -1   3   9      272.71      220.41     58.75 o 
   0   3   9       56.69       39.29     33.26 o 
   1   3   9       14.41       -9.48     26.21 o 
   2   3   9      972.70      921.82     92.25 o 
   3   3   9     2180.14     2155.55     89.09 o 
   4   3   9     2918.34     3095.52    164.27 o 
   5   3   9       28.17       57.35     28.20 o 
   6   3   9      768.15      780.02    104.64 o 
   7   3   9      916.10      999.49    123.69 o 
   8   3   9       49.69       53.21     41.88 o 
   9   3   9       32.27        4.08     45.04 o 
  10   3   9        4.94       24.65     58.58 o 
  11   3   9      300.96      363.39     62.63 o 
 -16   4   9      241.81      466.31     73.61 o 
 -15   4   9        9.94       55.04     63.00 o 
 -14   4   9        2.02      -11.39     45.09 o 
 -13   4   9        4.96      -58.64     39.09 o 
 -12   4   9       15.69        1.53     41.82 o 
 -11   4   9       14.26       11.23     41.03 o 
 -10   4   9        0.45       48.92     39.13 o 
  -9   4   9      163.85      194.31     37.98 o 
  -8   4   9      550.00      498.15     53.16 o 
  -7   4   9     1093.29     1151.51     78.60 o 
  -6   4   9      364.89      303.33     36.49 o 
  -5   4   9        2.78      -32.71     21.81 o 
  -4   4   9       20.71      -16.08     31.30 o 
  -3   4   9     1020.95     1148.39     50.13 o 
  -2   4   9       89.29       79.18     29.06 o 
  -1   4   9      131.82      128.95     58.99 o 
   0   4   9        9.59       17.84     35.10 o 
   1   4   9     3720.28     3972.04    166.62 o 
   2   4   9      162.84      207.75     33.93 o 
   3   4   9      465.63      512.01     74.02 o 
   4   4   9      127.62      119.64     41.97 o 
   5   4   9       21.16      -26.10     36.52 o 
   6   4   9      167.85      199.07     48.14 o 
   7   4   9      263.30      329.15     54.06 o 
   8   4   9       77.28      172.91     50.35 o 
   9   4   9       37.47      106.34     72.44 o 
  10   4   9      173.13      219.30     60.91 o 
 -15   5   9       18.91       17.66     49.84 o 
 -14   5   9      206.63      196.82    124.75 o 
 -13   5   9      343.85      352.88     62.63 o 
 -12   5   9       85.92       89.36     43.84 o 
 -11   5   9      271.27      293.87     50.51 o 
 -10   5   9      199.04      158.59     42.65 o 
  -9   5   9      590.39      527.57     51.74 o 
  -8   5   9      116.11      178.38     58.38 o 
  -7   5   9        1.58        7.23     24.45 o 
  -6   5   9      194.50      183.54     32.37 o 
  -5   5   9       18.98       14.53     25.20 o 
  -4   5   9     1617.43     1507.39     64.22 o 
  -3   5   9     1375.43     1403.02    119.21 o 
  -2   5   9       34.38       27.53     39.99 o 
  -1   5   9       84.76       75.18     71.91 o 
   0   5   9       55.83       74.90     40.98 o 
   1   5   9      332.26      303.96     38.61 o 
   2   5   9      109.78       79.53     34.79 o 
   3   5   9      186.42      195.10     36.67 o 
   4   5   9        3.70      -18.80     39.91 o 
   5   5   9      164.05      178.01     48.30 o 
   6   5   9      410.24      498.98     74.27 o 
   7   5   9      631.75      667.97     71.30 o 
   8   5   9      298.36      278.09     93.12 o 
   9   5   9        5.94       35.68     64.41 o 
 -13   6   9        6.90      -11.10     43.94 o 
 -12   6   9       79.60        8.34     42.75 o 
 -11   6   9       11.14      -20.20     41.12 o 
 -10   6   9      882.09      864.63    115.20 o 
  -9   6   9       34.82       39.72     39.67 o 
  -8   6   9      205.74      182.21     42.73 o 
  -7   6   9       12.76        3.76     33.52 o 
  -6   6   9       42.82        7.53     29.87 o 
  -5   6   9      767.08      835.47     80.29 o 
  -4   6   9       52.35       86.39     50.95 o 
  -3   6   9      293.26      267.58     56.71 o 
  -2   6   9      116.15      118.67     48.56 o 
  -1   6   9      429.88      367.10     59.41 o 
   0   6   9       51.89       -4.29     40.97 o 
   1   6   9      132.12      242.46     81.23 o 
   2   6   9        3.55       -7.02     41.23 o 
   3   6   9       21.74       10.01     41.01 o 
   4   6   9       32.97       55.02     46.53 o 
   5   6   9      359.17      470.46     65.31 o 
   6   6   9        3.99        6.46     47.59 o 
   7   6   9      107.85       82.83     54.44 o 
 -10   7   9      149.45      213.55     53.48 o 
  -9   7   9     1237.87     1194.39     82.29 o 
  -8   7   9       37.42       40.73     77.78 o 
  -7   7   9        0.07       29.75     72.33 o 
  -6   7   9      546.96      591.80    108.40 o 
  -5   7   9      433.93      511.58     74.74 o 
  -4   7   9      150.30       43.58     52.08 o 
  -3   7   9      153.18      128.26     78.66 o 
  -2   7   9      146.45      134.60     56.00 o 
  -1   7   9       24.88      115.00     54.99 o 
   0   7   9      169.41       68.51     72.23 o 
   1   7   9      310.45      504.42    140.35 o 
   2   7   9        9.01       47.69    107.73 o 
   3   7   9       78.63       62.14     52.65 o 
   4   7   9       85.79       66.07     52.48 o 
   5   7   9       43.34       32.46     51.16 o 
  -6   8   9      134.12      103.62     87.04 o 
  -5   8   9      406.09      350.96     74.59 o 
  -4   8   9      308.38      224.09     69.66 o 
  -3   8   9       21.46      -55.11     52.59 o 
  -2   8   9       71.62       73.81     58.74 o 
  -1   8   9      206.01      317.97     85.39 o 
   0   8   9       38.00      153.11     75.58 o 
 -18   0  10       38.28      128.99     76.22 o 
 -17   0  10        9.54      -60.05     63.48 o 
 -16   0  10        0.19      -29.79     58.38 o 
 -15   0  10       15.02      -48.73     37.67 o 
 -14   0  10       25.90       98.50     41.96 o 
 -13   0  10      915.94      896.23     67.80 o 
 -12   0  10      602.54      704.21     66.69 o 
 -11   0  10       11.07       60.76     52.47 o 
 -10   0  10      192.97      265.83     58.30 o 
  -9   0  10     3376.38     3194.59    158.69 o 
  -8   0  10       36.50       99.88     45.03 o 
  -7   0  10      173.22      229.25     51.70 o 
  -6   0  10      949.78      873.01     49.51 o 
  -5   0  10       32.42       -3.43     26.48 o 
  -4   0  10     1173.71     1206.49     95.63 o 
  -3   0  10     3967.02     3516.38    110.20 o 
  -2   0  10     8553.11     8655.45    226.62 o 
  -1   0  10     1900.14     1906.79    107.82 o 
   0   0  10     1584.31     1579.77    101.26 o 
   1   0  10      672.27      747.43     73.88 o 
   2   0  10       30.02        3.87     34.09 o 
   3   0  10      201.02      191.63     32.57 o 
   4   0  10     1427.12     1633.28     66.04 o 
   5   0  10      104.69      126.81     33.67 o 
   6   0  10     1139.48     1091.02    129.26 o 
   7   0  10      223.61       70.37     50.59 o 
   8   0  10      114.76       32.45     69.93 o 
   9   0  10        5.32      -58.57     67.32 o 
  10   0  10       13.43       -8.48     75.65 o 
  11   0  10        5.78      239.33     91.04 o 
  12   0  10       25.58       82.03     88.14 o 
 -18   1  10      121.29      133.51     53.90 o 
 -17   1  10       82.87       77.53     52.26 o 
 -16   1  10       95.04       95.37     39.57 o 
 -15   1  10       18.28       -8.32     33.81 o 
 -14   1  10      583.06      646.75     43.73 o 
 -13   1  10     1488.83     1513.07     73.27 o 
 -12   1  10     1705.88     1543.71     66.44 o 
 -11   1  10       22.79       -2.53     27.00 o 
 -10   1  10      197.97      196.82     31.94 o 
  -9   1  10     1743.30     1776.72    117.16 o 
  -8   1  10     1860.49     1730.87     62.18 o 
  -7   1  10      470.68      411.75     34.87 o 
  -6   1  10        5.69       26.18     17.66 o 
  -5   1  10      287.52      264.30     23.54 o 
  -4   1  10     2549.69     2374.79     59.70 o 
  -3   1  10       20.76       27.31     28.09 o 
  -2   1  10       24.28       12.47     22.30 o 
  -1   1  10      663.11      713.02     76.85 o 
   0   1  10     2650.44     2754.32     79.35 o 
   1   1  10     1185.85     1056.89     43.21 o 
   2   1  10     3545.87     3264.09     66.47 o 
   3   1  10        4.08        8.51     34.51 o 
   4   1  10     1177.58     1204.50     46.29 o 
   5   1  10      581.25      576.81     43.23 o 
   6   1  10       98.30       94.45     32.70 o 
   7   1  10        0.12      -19.59     42.54 o 
   8   1  10      163.36      129.58     45.87 o 
   9   1  10      114.01      106.00     39.43 o 
  10   1  10      420.10      401.05     56.19 o 
  11   1  10      227.94      133.83     61.61 o 
  12   1  10      398.11      386.28     77.20 o 
 -17   2  10       42.75       67.09     42.15 o 
 -16   2  10      384.69      293.00     48.41 o 
 -15   2  10      258.38      258.76     50.53 o 
 -14   2  10       55.81       80.54     44.76 o 
 -13   2  10      203.34      267.48     50.19 o 
 -12   2  10      676.23      588.68     46.57 o 
 -11   2  10       50.84       29.23     28.15 o 
 -10   2  10       39.44       37.62     34.47 o 
  -9   2  10     1952.50     1797.04     66.70 o 
  -8   2  10      543.56      587.86     40.18 o 
  -7   2  10      215.61      254.72     27.33 o 
  -6   2  10      123.64       43.21     25.62 o 
  -5   2  10        9.86        3.89     21.74 o 
  -4   2  10     2563.45     2479.48     59.14 o 
  -3   2  10     1612.04     1577.95     44.40 o 
  -2   2  10       17.59        9.91     17.18 o 
  -1   2  10       14.46       -6.46     13.94 o 
   0   2  10     1233.56     1117.29     50.45 o 
   1   2  10     1729.69     1661.10     62.08 o 
   2   2  10      138.56      150.32     26.23 o 
   3   2  10      822.61      738.29     38.41 o 
   4   2  10      389.08      352.77     42.94 o 
   5   2  10     5361.54     5325.84    111.82 o 
   6   2  10      287.35      275.34     33.30 o 
   7   2  10      660.59      646.38     51.85 o 
   8   2  10       42.73       90.25     38.51 o 
   9   2  10      235.61      212.22     44.43 o 
  10   2  10        0.28       49.61     39.90 o 
  11   2  10       32.66       18.16     43.29 o 
 -17   3  10       44.65       12.95     42.27 o 
 -16   3  10      190.02      181.05     48.10 o 
 -15   3  10        0.55        9.68     87.20 o 
 -14   3  10      420.24      404.13     78.10 o 
 -13   3  10       70.63       52.39     45.08 o 
 -12   3  10        9.56      -81.93     77.42 o 
 -11   3  10      226.40      219.35     44.35 o 
 -10   3  10      177.26      255.56     41.78 o 
  -9   3  10        0.95      -32.61     24.95 o 
  -8   3  10      310.12      338.79     35.29 o 
  -7   3  10      423.69      563.63     58.03 o 
  -6   3  10       16.62       53.81     25.26 o 
  -5   3  10      115.19       63.37     24.66 o 
  -4   3  10      645.42      643.56     34.25 o 
  -3   3  10       46.28       31.31     16.49 o 
  -2   3  10      447.54      399.31     42.30 o 
  -1   3  10      779.91      716.11     43.17 o 
   0   3  10       31.16       48.75     27.67 o 
   1   3  10      377.45      417.52     46.09 o 
   2   3  10      710.94      762.50     57.91 o 
   3   3  10       16.34       23.30     31.33 o 
   4   3  10       94.35       79.05     30.27 o 
   5   3  10        2.10       14.22     28.21 o 
   6   3  10       60.39       53.17     35.12 o 
   7   3  10      192.71      189.29     44.84 o 
   8   3  10       97.71       70.73     41.55 o 
   9   3  10      180.40      155.53     50.38 o 
  10   3  10       92.00       65.52     43.55 o 
  11   3  10       37.30       85.79     48.35 o 
 -16   4  10      585.32      712.52    123.87 o 
 -15   4  10       70.95      115.27     56.35 o 
 -14   4  10      159.51      250.83     58.91 o 
 -13   4  10        6.20      -19.81     43.38 o 
 -12   4  10       25.22       41.48     44.25 o 
 -11   4  10        1.46      -23.85     37.52 o 
 -10   4  10      143.17      116.87     43.33 o 
  -9   4  10       86.22       91.73     31.18 o 
  -8   4  10       29.62        7.89     33.31 o 
  -7   4  10     1305.77     1292.98     63.12 o 
  -6   4  10      521.27      513.32     42.20 o 
  -5   4  10      398.43      475.82     38.39 o 
  -4   4  10       51.81       86.13     24.89 o 
  -3   4  10       13.28        8.24     33.28 o 
  -2   4  10      304.52      284.36     69.38 o 
  -1   4  10      319.53      262.14     47.47 o 
   0   4  10      939.22      855.58     66.19 o 
   1   4  10       63.28       69.16     32.00 o 
   2   4  10     3187.40     3069.90     92.02 o 
   3   4  10     5299.25     5347.42    130.85 o 
   4   4  10      417.27      385.86     40.64 o 
   5   4  10       17.92      115.89     64.32 o 
   6   4  10       18.38       48.08     44.27 o 
   7   4  10        0.13       28.99     61.89 o 
   8   4  10       68.42       30.21     47.00 o 
   9   4  10      277.63      368.33     62.78 o 
  10   4  10       48.89       99.01     54.81 o 
 -15   5  10        4.23      133.24     85.29 o 
 -14   5  10      189.69      113.72     83.70 o 
 -13   5  10       96.23       40.60     47.93 o 
 -12   5  10       50.99        6.91     68.89 o 
 -11   5  10      507.57      505.85    148.50 o 
 -10   5  10      436.97      426.92    184.35 o 
  -9   5  10       32.32       79.72     39.35 o 
  -8   5  10        0.00       16.04     25.05 o 
  -7   5  10      284.54      280.97     40.12 o 
  -6   5  10      274.91      308.31     38.76 o 
  -5   5  10      267.99      230.87     35.83 o 
  -4   5  10        6.85      -39.11     40.16 o 
  -3   5  10      438.69      473.75     67.48 o 
  -2   5  10      489.45      458.70     59.67 o 
  -1   5  10     1068.30     1011.05     90.97 o 
   0   5  10      310.33      350.32     54.12 o 
   1   5  10        6.83       29.64     28.81 o 
   2   5  10       70.15       28.65     31.88 o 
   3   5  10       26.97      -23.33     38.73 o 
   4   5  10       68.74       62.54     46.68 o 
   5   5  10      134.36      111.38     48.60 o 
   6   5  10        7.54      -16.85     45.11 o 
   7   5  10      409.18      477.75     67.77 o 
   8   5  10      186.90      251.33     60.64 o 
 -13   6  10       16.04      -62.50     44.00 o 
 -12   6  10        5.99       39.05     65.04 o 
 -11   6  10      718.80      662.93     66.37 o 
 -10   6  10      259.31      233.07     72.39 o 
  -9   6  10      428.62      385.06     91.28 o 
  -8   6  10       26.82        4.23     43.55 o 
  -7   6  10      179.09      152.15     57.54 o 
  -6   6  10      928.60      948.58     85.62 o 
  -5   6  10      475.81      553.31     70.14 o 
  -4   6  10       63.94       -9.19     51.64 o 
  -3   6  10        6.09       42.35     46.05 o 
  -2   6  10       18.10       33.41     47.74 o 
  -1   6  10      113.85       75.91     50.77 o 
   0   6  10      814.92      709.85    100.95 o 
   1   6  10       24.99       38.79     39.80 o 
   2   6  10       72.24       52.56     47.89 o 
   3   6  10      160.55      132.82     50.37 o 
   4   6  10      623.89      777.47     76.04 o 
   5   6  10       24.15       96.58     51.54 o 
   6   6  10       55.97       90.42     55.02 o 
   7   6  10        0.47       30.94     52.25 o 
 -10   7  10       41.48       42.52     78.81 o 
  -9   7  10      144.87       98.68     89.01 o 
  -8   7  10       27.94       13.88     79.33 o 
  -7   7  10        0.02      -20.65     72.11 o 
  -6   7  10       37.50        2.81    103.60 o 
  -5   7  10      477.55      370.92    113.94 o 
  -4   7  10       19.64       55.99     50.63 o 
  -3   7  10      213.93      104.13     55.23 o 
  -2   7  10      635.55      744.69     79.01 o 
  -1   7  10       16.70       78.87     54.21 o 
   0   7  10      253.04      262.03    129.09 o 
   1   7  10       19.99      -15.55     62.94 o 
   2   7  10        0.26       54.37     69.18 o 
   3   7  10       62.58       74.01     53.39 o 
   4   7  10      458.25      384.77     72.94 o 
 -18   1  11       19.62        4.55     54.55 o 
 -17   1  11       12.09      -22.33     39.80 o 
 -16   1  11       27.63       23.46     36.88 o 
 -15   1  11      100.57      118.64     39.28 o 
 -14   1  11        9.61       24.89     27.71 o 
 -13   1  11      716.38      818.40     54.27 o 
 -12   1  11     3495.51     3423.78    131.90 o 
 -11   1  11      506.48      508.77     47.30 o 
 -10   1  11      140.90      146.37     30.92 o 
  -9   1  11        8.08      -34.87     23.25 o 
  -8   1  11      225.11      247.78     32.22 o 
  -7   1  11       51.67       56.59     26.25 o 
  -6   1  11       93.80       63.85     19.61 o 
  -5   1  11      132.31      157.67     29.57 o 
  -4   1  11     1812.33     1904.46     54.35 o 
  -3   1  11       34.33       47.24     24.19 o 
  -2   1  11     1330.07     1408.95     54.31 o 
  -1   1  11      228.99      208.25     36.63 o 
   0   1  11      187.94      137.50     29.88 o 
   1   1  11      210.88      212.71     50.17 o 
   2   1  11      415.51      431.79     31.74 o 
   3   1  11      169.77      181.78     27.37 o 
   4   1  11      331.39      264.90     38.74 o 
   5   1  11      352.12      333.01     38.63 o 
   6   1  11      111.14       76.75     33.90 o 
   7   1  11      609.65      555.60     48.48 o 
   8   1  11       15.44      -49.74     42.62 o 
   9   1  11       36.52       79.12     57.36 o 
  10   1  11       64.48       -8.07     54.02 o 
  11   1  11      222.51      151.58    116.84 o 
 -17   2  11       90.51       52.15     41.80 o 
 -16   2  11      220.36      276.43     48.93 o 
 -15   2  11      105.49       46.38     75.46 o 
 -14   2  11      582.07      540.17     64.53 o 
 -13   2  11      244.60      273.70     39.80 o 
 -12   2  11      347.64      320.31     53.99 o 
 -11   2  11       37.18       83.88     38.67 o 
 -10   2  11       38.13       37.90     31.85 o 
  -9   2  11      638.76      648.49     44.50 o 
  -8   2  11       17.03        3.61     22.89 o 
  -7   2  11       29.12        6.50     21.41 o 
  -6   2  11      287.39      280.56     39.46 o 
  -5   2  11       73.67       49.27     17.25 o 
  -4   2  11      135.23      123.91     19.17 o 
  -3   2  11      257.87      244.08     22.57 o 
  -2   2  11       36.56        4.11     15.63 o 
  -1   2  11     1019.58     1009.14     49.48 o 
   0   2  11      237.08      208.85     32.54 o 
   1   2  11        5.34      -35.06     27.68 o 
   2   2  11      285.83      331.41     31.22 o 
   3   2  11       68.02       56.57     29.29 o 
   4   2  11     3563.17     3595.29    105.56 o 
   5   2  11       24.18       12.32     26.58 o 
   6   2  11      917.09      890.61     46.54 o 
   7   2  11       63.14       59.42     36.75 o 
   8   2  11        2.32      -34.15     35.67 o 
   9   2  11        8.69       41.52     38.75 o 
  10   2  11      217.28      147.63     46.57 o 
  11   2  11        7.74       -9.47     60.35 o 
 -17   3  11      229.50      207.65     83.68 o 
 -16   3  11      136.84       45.66     52.93 o 
 -15   3  11       94.88       49.50     51.33 o 
 -14   3  11        4.49       35.03     44.48 o 
 -13   3  11        0.02      -13.78     69.06 o 
 -12   3  11        2.15       23.19     39.56 o 
 -11   3  11      157.39      110.34     69.12 o 
 -10   3  11      451.80      580.53     45.14 o 
  -9   3  11      635.55      644.32     45.77 o 
  -8   3  11      710.49      786.39     47.37 o 
  -7   3  11      681.56      697.93     46.10 o 
  -6   3  11       69.59       42.84     25.81 o 
  -5   3  11        2.82       14.21     30.16 o 
  -4   3  11       94.62       63.49     22.89 o 
  -3   3  11      376.69      367.75     27.58 o 
  -2   3  11        0.84       25.12     26.68 o 
  -1   3  11      392.96      344.55     37.07 o 
   0   3  11      611.42      668.51     45.67 o 
   1   3  11      196.37      169.12     35.12 o 
   2   3  11     1927.47     2020.90     63.16 o 
   3   3  11      167.24      166.54     30.10 o 
   4   3  11        2.81       13.87     26.72 o 
   5   3  11      190.36      236.51     33.52 o 
   6   3  11       79.24      102.28     39.71 o 
   7   3  11       35.50       96.92     39.77 o 
   8   3  11      497.21      452.84     69.26 o 
   9   3  11      652.35      746.98     63.30 o 
  10   3  11       11.79       55.76     46.34 o 
 -16   4  11       32.87       16.29     55.50 o 
 -15   4  11      205.50      246.06    115.40 o 
 -14   4  11      322.78      514.21     71.45 o 
 -13   4  11       56.23      107.20     50.81 o 
 -12   4  11        3.55       -6.23     42.69 o 
 -11   4  11      105.87      110.26     45.67 o 
 -10   4  11       23.31       14.99     29.26 o 
  -9   4  11      371.21      334.11     39.74 o 
  -8   4  11      558.49      581.77     77.75 o 
  -7   4  11        0.00       19.22     38.35 o 
  -6   4  11      261.89      248.17     35.09 o 
  -5   4  11     1577.71     1658.81     66.57 o 
  -4   4  11     1011.67     1058.26     76.53 o 
  -3   4  11      191.59      245.25     65.90 o 
  -2   4  11       18.65       23.04     58.18 o 
  -1   4  11      717.76      799.74     67.43 o 
   0   4  11      113.12      100.20     43.14 o 
   1   4  11      118.16      171.49     46.63 o 
   2   4  11       16.63       21.14     28.86 o 
   3   4  11      472.05      480.62     44.92 o 
   4   4  11     2227.31     2024.95     97.84 o 
   5   4  11      249.92      252.91     51.47 o 
   6   4  11       57.17      117.14     81.89 o 
   7   4  11       77.88      176.55     53.18 o 
   8   4  11       26.85       -1.14     42.80 o 
   9   4  11      147.78      173.89     90.96 o 
 -14   5  11      205.22      228.98     96.18 o 
 -13   5  11      263.01      267.53    149.27 o 
 -12   5  11       21.21       69.64     45.77 o 
 -11   5  11        7.77        1.58     48.54 o 
 -10   5  11       10.47       60.35     40.90 o 
  -9   5  11      607.78      529.04     87.44 o 
  -8   5  11      711.42      730.89     54.65 o 
  -7   5  11       10.86       25.58     29.15 o 
  -6   5  11       33.92       49.36     47.24 o 
  -5   5  11        8.49      -10.40     42.97 o 
  -4   5  11        0.27      -60.94     40.63 o 
  -3   5  11      146.18      119.14     49.45 o 
  -2   5  11      147.47      108.94     46.56 o 
  -1   5  11      664.79      689.88     86.93 o 
   0   5  11       86.35       72.66     70.11 o 
   1   5  11       39.19       10.86     27.61 o 
   2   5  11       44.91       33.03     34.57 o 
   3   5  11        7.00      -10.31     51.41 o 
   4   5  11       67.96       51.27     46.90 o 
   5   5  11      205.11      229.94     54.92 o 
   6   5  11       21.46       62.84     48.46 o 
   7   5  11       16.45       48.71     50.85 o 
 -12   6  11      147.71       75.13     50.52 o 
 -11   6  11       88.94       83.03     55.40 o 
 -10   6  11       61.70      174.33     49.83 o 
  -9   6  11       37.69       66.78     39.90 o 
  -8   6  11      698.11      864.92    119.51 o 
  -7   6  11      142.31      187.09     60.72 o 
  -6   6  11      115.03      129.90     56.53 o 
  -5   6  11      440.56      485.45     68.68 o 
  -4   6  11        6.39      -37.04     46.47 o 
  -3   6  11       30.86       56.22     48.98 o 
  -2   6  11        5.35      -60.44     44.16 o 
  -1   6  11      329.41      266.81     58.55 o 
   0   6  11        2.48      -35.88     84.12 o 
   1   6  11       38.09       27.02     63.28 o 
   2   6  11      226.61      140.64     66.36 o 
   3   6  11        0.11       14.21     46.16 o 
   4   6  11        3.68      -66.16     45.41 o 
   5   6  11       85.62       78.87     54.65 o 
   6   6  11      150.48      242.21     73.80 o 
  -9   7  11       63.71       61.04     86.70 o 
  -8   7  11      264.24      244.57     96.79 o 
  -7   7  11      106.50      174.40     89.47 o 
  -6   7  11      231.59      214.57     91.61 o 
  -5   7  11       10.34      -63.69     75.53 o 
  -4   7  11      136.20      105.63     57.17 o 
  -3   7  11       64.87      162.42     64.83 o 
  -2   7  11      229.69      284.84     63.26 o 
  -1   7  11      217.14       91.20     56.45 o 
   0   7  11        6.31       66.69     86.66 o 
   1   7  11       52.80       98.88     71.95 o 
   2   7  11      127.21       89.54     72.48 o 
   3   7  11      564.30      551.84     97.02 o 
 -18   0  12      153.01      168.89     81.01 o 
 -17   0  12       16.31       24.69     66.07 o 
 -16   0  12      204.47      262.66     56.14 o 
 -15   0  12       90.78       95.48     45.13 o 
 -14   0  12        0.15      -52.85     35.23 o 
 -13   0  12      142.26      120.06     43.11 o 
 -12   0  12     1557.88     1544.89     85.36 o 
 -11   0  12       19.75       79.27     52.15 o 
 -10   0  12     1063.33     1124.51    100.29 o 
  -9   0  12      226.35      219.31     59.59 o 
  -8   0  12        0.20       10.77     47.17 o 
  -7   0  12      351.09      354.93     46.60 o 
  -6   0  12      660.34      626.74     68.05 o 
  -5   0  12      301.22      253.49     38.42 o 
  -4   0  12     2396.52     2339.39    126.08 o 
  -3   0  12     2502.72     2349.73    126.42 o 
  -2   0  12       30.51       30.92     33.26 o 
  -1   0  12     2442.74     2417.30    118.73 o 
   0   0  12     2147.84     1950.09    119.57 o 
   1   0  12      148.04      117.79     58.02 o 
   2   0  12     1030.42     1018.63     72.30 o 
   3   0  12      184.14      204.68     49.30 o 
   4   0  12      244.70      210.25     38.55 o 
   5   0  12       18.79       31.62     66.47 o 
   6   0  12        1.70       10.07     70.03 o 
   7   0  12       59.91       51.16     75.91 o 
   8   0  12      309.74      359.94     96.02 o 
   9   0  12     1171.86     1318.29    143.30 o 
  10   0  12       84.46       74.30     88.99 o 
 -18   1  12      105.11       47.68     51.88 o 
 -17   1  12       56.04       71.61     60.43 o 
 -16   1  12       23.87      -41.53     35.26 o 
 -15   1  12      308.06      351.23     78.39 o 
 -14   1  12      214.85      183.55     34.67 o 
 -13   1  12     1107.99     1027.18     60.17 o 
 -12   1  12       57.05       24.02     31.04 o 
 -11   1  12      745.77      740.74     50.71 o 
 -10   1  12      872.17      919.29     52.05 o 
  -9   1  12       64.85      100.48     35.25 o 
  -8   1  12       35.78       65.63     29.52 o 
  -7   1  12      157.71      190.10     24.35 o 
  -6   1  12        6.45      -21.99     27.06 o 
  -5   1  12     2451.52     2279.88     61.71 o 
  -4   1  12      747.59      841.97     38.40 o 
  -3   1  12       76.21       95.12     37.96 o 
  -2   1  12     1263.52     1251.85     54.80 o 
  -1   1  12      815.90      792.34     46.36 o 
   0   1  12        0.12       -6.70     33.52 o 
   1   1  12       18.47       20.35     24.61 o 
   2   1  12      170.51      207.72     33.77 o 
   3   1  12      918.86      908.83     43.86 o 
   4   1  12     1916.33     2001.04     62.67 o 
   5   1  12      141.71      213.93     37.50 o 
   6   1  12      162.63      135.72     37.26 o 
   7   1  12        7.40       13.73     40.69 o 
   8   1  12      256.34      274.46     63.83 o 
   9   1  12        5.17       23.71     54.95 o 
  10   1  12       44.60      143.60     63.80 o 
 -17   2  12      280.91      197.61     48.07 o 
 -16   2  12     1260.91     1224.53     76.02 o 
 -15   2  12      193.86      259.93    161.92 o 
 -14   2  12       53.28      179.72     50.15 o 
 -13   2  12      116.03      206.50     39.20 o 
 -12   2  12      113.34      115.62     44.80 o 
 -11   2  12      866.68      886.93     58.95 o 
 -10   2  12      121.26      141.02     32.55 o 
  -9   2  12      448.39      512.53     42.55 o 
  -8   2  12      103.87       74.63     26.26 o 
  -7   2  12      134.03      124.82     31.73 o 
  -6   2  12     1058.95     1044.01     45.37 o 
  -5   2  12      205.89      218.69     22.89 o 
  -4   2  12        3.10       -9.65     19.02 o 
  -3   2  12       42.23       32.99     18.16 o 
  -2   2  12       77.66       95.87     28.91 o 
  -1   2  12      163.00      170.09     83.04 o 
   0   2  12     1317.77     1249.41     58.71 o 
   1   2  12     1192.90     1164.87     57.45 o 
   2   2  12        0.70       -0.87     28.01 o 
   3   2  12      443.75      418.40     35.94 o 
   4   2  12      657.35      644.65     47.15 o 
   5   2  12      375.00      353.56     64.90 o 
   6   2  12       34.03       48.66     29.51 o 
   7   2  12       51.38       50.09     72.93 o 
   8   2  12       79.92      100.92     41.81 o 
   9   2  12      557.47      507.71     57.02 o 
  10   2  12      119.28       67.44     61.64 o 
 -16   3  12       66.12      107.16     56.97 o 
 -15   3  12        0.68      -45.29     46.44 o 
 -14   3  12       64.43      131.88     49.78 o 
 -13   3  12       42.36       67.02     43.74 o 
 -12   3  12      109.53       47.46     75.39 o 
 -11   3  12      358.46      351.63     40.48 o 
 -10   3  12       79.89       88.47     30.80 o 
  -9   3  12      188.88      213.14     34.51 o 
  -8   3  12     1719.09     1696.75     98.90 o 
  -7   3  12      167.68      200.30     44.69 o 
  -6   3  12      238.60      280.78     34.06 o 
  -5   3  12      525.36      508.00     39.17 o 
  -4   3  12      350.73      340.19     32.87 o 
  -3   3  12      164.54      167.18     30.12 o 
  -2   3  12      424.93      413.09     39.19 o 
  -1   3  12     2281.57     2155.38     75.47 o 
   0   3  12      359.53      388.41     43.43 o 
   1   3  12     5255.63     4956.13    130.79 o 
   2   3  12        1.25      -39.10     29.23 o 
   3   3  12       23.72        1.99     21.93 o 
   4   3  12      432.46      432.97     46.25 o 
   5   3  12      104.49      153.80     40.34 o 
   6   3  12       13.21       84.98     38.67 o 
   7   3  12       95.66      105.94     43.38 o 
   8   3  12      353.14      402.50    115.08 o 
   9   3  12        0.75      -12.75     43.09 o 
 -15   4  12        2.35       70.45     54.65 o 
 -14   4  12       80.78       51.09     52.27 o 
 -13   4  12      370.63      517.53     68.30 o 
 -12   4  12      370.78      444.33    153.83 o 
 -11   4  12       56.67      170.60     79.26 o 
 -10   4  12       36.27        8.64     30.29 o 
  -9   4  12      300.64      285.24     44.22 o 
  -8   4  12        7.38      -16.48     28.68 o 
  -7   4  12        0.64       22.87     27.82 o 
  -6   4  12        0.44       11.03     25.98 o 
  -5   4  12       55.70       28.77     43.38 o 
  -4   4  12      937.85      958.12     75.75 o 
  -3   4  12     1258.54     1265.66     84.18 o 
  -2   4  12      189.07      223.80     50.68 o 
  -1   4  12       26.38       94.02     44.94 o 
   0   4  12       41.46       19.48     32.38 o 
   1   4  12     1168.44     1216.32     65.16 o 
   2   4  12      616.60      594.27     64.78 o 
   3   4  12      124.15      164.41     34.37 o 
   4   4  12        0.64      -51.53     34.35 o 
   5   4  12      285.66      391.07     51.99 o 
   6   4  12       56.42      111.82     43.89 o 
   7   4  12      248.87      290.86     65.26 o 
   8   4  12       17.65      -28.79     44.54 o 
 -14   5  12      156.20      150.53     60.49 o 
 -13   5  12       53.16       84.42     52.36 o 
 -12   5  12       51.45       86.16     50.23 o 
 -11   5  12      265.39      190.36     54.60 o 
 -10   5  12       18.19       51.08     39.55 o 
  -9   5  12      455.26      443.53    136.80 o 
  -8   5  12      498.81      523.69     49.30 o 
  -7   5  12      399.24      512.29     70.67 o 
  -6   5  12      130.96       51.26     49.00 o 
  -5   5  12        9.53       25.96     42.28 o 
  -4   5  12      158.50      128.47     50.79 o 
  -3   5  12        6.93       -7.72     43.66 o 
  -2   5  12      258.84      242.44     56.84 o 
  -1   5  12      233.32      173.22     97.46 o 
   0   5  12     1347.23     1477.19     92.24 o 
   1   5  12      463.96      292.82     70.87 o 
   2   5  12      289.90      294.67     51.80 o 
   3   5  12       14.04       -6.92     43.15 o 
   4   5  12       41.64       44.23     54.00 o 
   5   5  12        4.85       33.89     61.33 o 
   6   5  12       52.06        7.71     49.26 o 
   7   5  12      212.00      255.06     60.43 o 
 -12   6  12      307.63      307.55     61.32 o 
 -11   6  12        7.30       60.71     47.55 o 
 -10   6  12      202.11      152.33     88.68 o 
  -9   6  12      128.17      153.26     87.54 o 
  -8   6  12       64.86      -52.90     49.90 o 
  -7   6  12       39.81       78.32     53.78 o 
  -6   6  12        2.22      -42.77     47.90 o 
  -5   6  12      570.50      597.10     75.99 o 
  -4   6  12       19.80        6.54     49.64 o 
  -3   6  12      409.66      313.49     63.05 o 
  -2   6  12      183.96      216.64     64.93 o 
  -1   6  12       78.07       69.37     51.70 o 
   0   6  12      104.97       28.37     44.07 o 
   1   6  12        0.20       17.74     59.71 o 
   2   6  12      342.84      374.87     81.90 o 
   3   6  12       69.77       54.78     68.62 o 
   4   6  12        0.76       31.93     50.74 o 
  -8   7  12      263.65      179.00     94.15 o 
  -7   7  12      382.85      398.37     74.28 o 
  -6   7  12       53.15      105.19     61.11 o 
  -5   7  12      108.88       39.85     56.62 o 
  -4   7  12       73.71       78.96     89.58 o 
  -3   7  12       31.46        0.26     61.47 o 
  -2   7  12       74.88      105.82     71.36 o 
  -1   7  12       33.60       22.29     56.11 o 
   0   7  12       56.48       41.34     95.84 o 
   1   7  12       34.81       35.12     68.12 o 
 -17   1  13      235.71      264.40     49.48 o 
 -16   1  13       21.12      110.06     41.14 o 
 -15   1  13      197.63      253.71     45.87 o 
 -14   1  13       10.03       16.45     33.58 o 
 -13   1  13      298.37      359.71     44.31 o 
 -12   1  13        4.58       36.09     31.16 o 
 -11   1  13      277.97      337.29     40.33 o 
 -10   1  13       10.93       12.01     28.83 o 
  -9   1  13        0.64      -10.55     30.81 o 
  -8   1  13       68.27       53.01     52.98 o 
  -7   1  13       10.41       10.15     21.50 o 
  -6   1  13      980.08      978.31     42.41 o 
  -5   1  13       91.90       42.46     23.44 o 
  -4   1  13        0.23      -11.80     37.33 o 
  -3   1  13      923.39      950.64     62.60 o 
  -2   1  13       14.34       14.89     27.45 o 
  -1   1  13        2.65      -20.76     30.40 o 
   0   1  13        7.72       -6.93     29.72 o 
   1   1  13        0.66      -64.16     42.77 o 
   2   1  13       13.14       68.48     30.91 o 
   3   1  13       23.43       54.48     31.86 o 
   4   1  13        9.83      -33.72     25.88 o 
   5   1  13     1171.53     1100.15     51.19 o 
   6   1  13        8.01       34.14     38.78 o 
   7   1  13      319.61      270.49     65.43 o 
   8   1  13       70.99      107.74     58.57 o 
   9   1  13        0.20       81.89     76.72 o 
 -17   2  13      197.31      142.85     46.17 o 
 -16   2  13      265.03      174.52     46.83 o 
 -15   2  13       25.91       86.95     48.54 o 
 -14   2  13       32.02      -31.87     40.62 o 
 -13   2  13      782.94      806.68     56.83 o 
 -12   2  13        2.05       40.41     31.65 o 
 -11   2  13     1028.18     1193.60     62.21 o 
 -10   2  13      274.16      365.32     46.16 o 
  -9   2  13       29.74       41.00     25.93 o 
  -8   2  13      220.30      216.43     33.08 o 
  -7   2  13        2.42       58.17     25.75 o 
  -6   2  13      125.86      132.22     26.00 o 
  -5   2  13        0.47       -2.53     23.99 o 
  -4   2  13      367.29      380.14     27.91 o 
  -3   2  13      204.45      189.27     24.17 o 
  -2   2  13        0.90      -35.96     29.50 o 
  -1   2  13      820.71      900.21     52.06 o 
   0   2  13      170.61       75.78     50.08 o 
   1   2  13       27.15      -11.02     34.72 o 
   2   2  13       14.39      -14.84     30.49 o 
   3   2  13      373.20      430.76     43.28 o 
   4   2  13       63.02      129.11     32.13 o 
   5   2  13        0.49        4.74     25.45 o 
   6   2  13      119.24      119.28     33.95 o 
   7   2  13       21.23       53.43     39.27 o 
   8   2  13      240.86      207.44    129.73 o 
   9   2  13      206.83      295.47     70.58 o 
 -16   3  13      156.62      270.94     64.02 o 
 -15   3  13      189.13      139.98     77.44 o 
 -14   3  13      215.39      192.53     56.74 o 
 -13   3  13       24.89       73.96     80.68 o 
 -12   3  13      149.21      179.99     43.94 o 
 -11   3  13       40.02       76.23     33.17 o 
 -10   3  13        4.68       -2.14     29.03 o 
  -9   3  13       67.11       60.51     27.75 o 
  -8   3  13      455.27      502.19     42.22 o 
  -7   3  13      145.43      125.81     27.86 o 
  -6   3  13      892.15      825.96     49.53 o 
  -5   3  13      302.51      212.91     32.35 o 
  -4   3  13       40.24      -15.40     39.98 o 
  -3   3  13       54.53       31.81     40.04 o 
  -2   3  13      189.71      134.36     37.92 o 
  -1   3  13     2851.36     2541.97    101.80 o 
   0   3  13     3591.49     3572.76    106.14 o 
   1   3  13      244.06      199.70     57.61 o 
   2   3  13      249.11      254.77     59.57 o 
   3   3  13      826.18      780.73     80.58 o 
   4   3  13      392.15      398.56     43.67 o 
   5   3  13      101.54      115.76     42.49 o 
   6   3  13        8.44      -24.85     37.70 o 
   7   3  13      191.30      314.50     68.46 o 
   8   3  13       80.27      129.47     47.11 o 
 -15   4  13        0.96      -40.42     52.48 o 
 -14   4  13        4.48       35.83     47.76 o 
 -13   4  13        2.41      -20.28     45.06 o 
 -12   4  13       39.91       11.04     45.10 o 
 -11   4  13      763.45      575.10     65.94 o 
 -10   4  13      310.39      264.31     40.51 o 
  -9   4  13      137.61      138.62     31.16 o 
  -8   4  13        1.74       33.01     30.54 o 
  -7   4  13       43.73       24.43     28.43 o 
  -6   4  13       94.98      109.32     48.28 o 
  -5   4  13      227.66      214.82     52.94 o 
  -4   4  13        2.74      -14.43     41.97 o 
  -3   4  13     1624.12     1531.07     92.71 o 
  -2   4  13       17.37       17.25     66.27 o 
  -1   4  13      764.13      769.67     71.22 o 
   0   4  13      245.47      389.45     58.34 o 
   1   4  13       22.03      -21.71     33.53 o 
   2   4  13      224.30      193.99     66.92 o 
   3   4  13        2.97       23.94     31.58 o 
   4   4  13       47.01       80.70     56.66 o 
   5   4  13      408.69      495.89     56.98 o 
   6   4  13      167.69      156.30     46.91 o 
   7   4  13      407.22      390.47     69.41 o 
 -14   5  13       34.62       -1.99     51.68 o 
 -13   5  13      431.02      394.09     68.04 o 
 -12   5  13        0.76      -42.31     44.30 o 
 -11   5  13        2.40       -8.10     43.49 o 
 -10   5  13       46.57       -4.29     34.63 o 
  -9   5  13      194.20      323.64     92.54 o 
  -8   5  13      267.61      199.44     61.04 o 
  -7   5  13      705.53      634.67     75.22 o 
  -6   5  13      311.62      400.44     64.50 o 
  -5   5  13       70.61      136.15     53.15 o 
  -4   5  13        7.35       57.52     46.15 o 
  -3   5  13      326.29      372.17     63.12 o 
  -2   5  13        2.33       -8.20     54.13 o 
  -1   5  13      208.66      164.94     54.98 o 
   0   5  13      105.46      121.73     65.38 o 
   1   5  13       11.36      -42.55     37.61 o 
   2   5  13      360.15      400.86    193.13 o 
   3   5  13      612.70      567.44     89.07 o 
   4   5  13        1.82      -68.13     45.42 o 
   5   5  13        0.96       62.04     65.75 o 
 -11   6  13        4.00       33.60     82.62 o 
 -10   6  13       37.12      -20.20     72.00 o 
  -9   6  13       71.98      214.23     91.21 o 
  -8   6  13       41.46      145.63     61.09 o 
  -7   6  13        0.13      -74.50     51.88 o 
  -6   6  13        1.11       36.96     52.56 o 
  -5   6  13      721.30      676.47    112.49 o 
  -4   6  13       10.75      166.00     56.12 o 
  -3   6  13       40.67      -24.15     48.55 o 
  -2   6  13        0.91      -35.25     46.69 o 
  -1   6  13       39.85       34.46     50.35 o 
   0   6  13       38.46       10.18     47.60 o 
   1   6  13      249.91      309.24     81.31 o 
   2   6  13       68.02      121.52     77.80 o 
   3   6  13        0.10       84.46     70.09 o 
  -7   7  13       95.03       58.80     61.08 o 
  -6   7  13        6.10       30.16     60.26 o 
  -5   7  13       86.69       29.37     75.73 o 
  -4   7  13      142.25      128.42     61.49 o 
  -3   7  13      342.26      352.34     72.18 o 
  -2   7  13       64.68       94.10     87.73 o 
  -1   7  13       18.58       10.41     98.42 o 
 -17   0  14       31.24      -29.83     69.13 o 
 -16   0  14       37.71       43.62     48.14 o 
 -15   0  14       32.15       38.56     60.30 o 
 -14   0  14      222.39      126.89     47.75 o 
 -13   0  14      837.66      824.41     86.76 o 
 -12   0  14      148.87       66.57     58.88 o 
 -11   0  14        0.12      -74.57     49.72 o 
 -10   0  14       74.23       33.86     57.47 o 
  -9   0  14       73.15      155.77     60.17 o 
  -8   0  14      543.73      545.51     50.65 o 
  -7   0  14      770.55      733.66     57.20 o 
  -6   0  14     3144.12     3016.70    110.82 o 
  -5   0  14        0.74      -25.84     31.54 o 
  -4   0  14     1124.46     1124.92     67.98 o 
  -3   0  14     1795.35     1679.85     81.65 o 
  -2   0  14      262.35      257.75     45.54 o 
  -1   0  14      323.85      355.35     50.88 o 
   0   0  14      304.78      264.11     70.58 o 
   1   0  14        1.73      -56.49     40.26 o 
   2   0  14     1782.16     1664.49    132.22 o 
   3   0  14      178.03      100.82     72.77 o 
   4   0  14       28.16       62.89     68.56 o 
   5   0  14       26.76      -24.51     68.94 o 
   6   0  14      142.20      209.56     85.39 o 
   7   0  14      210.50      231.31     90.40 o 
   8   0  14        1.15      -15.65     79.14 o 
 -17   1  14      549.09      502.03     58.68 o 
 -16   1  14       53.58       19.73     66.77 o 
 -15   1  14        5.67       40.21     31.59 o 
 -14   1  14        4.83       -5.35     35.05 o 
 -13   1  14       85.52      127.43     73.92 o 
 -12   1  14      388.43      417.59     45.23 o 
 -11   1  14      262.78      195.86     51.81 o 
 -10   1  14      214.23      234.96     37.63 o 
  -9   1  14        2.08       18.82     42.19 o 
  -8   1  14     1179.66     1241.25     61.55 o 
  -7   1  14       35.25       20.87     29.47 o 
  -6   1  14      180.63      144.46     31.78 o 
  -5   1  14       34.94       45.79     24.71 o 
  -4   1  14      198.03      259.92     31.32 o 
  -3   1  14      396.31      426.66     39.32 o 
  -2   1  14     2657.56     2510.37     83.06 o 
  -1   1  14      421.92      360.93     41.36 o 
   0   1  14      180.29      127.87     36.23 o 
   1   1  14     1091.83     1176.92     57.16 o 
   2   1  14      626.29      639.98     47.15 o 
   3   1  14       91.63       29.53     33.84 o 
   4   1  14       57.63       56.76     34.89 o 
   5   1  14       95.91       76.46     40.35 o 
   6   1  14      138.10      120.95     44.66 o 
   7   1  14      386.89      299.88     65.44 o 
   8   1  14      865.58      849.78     90.35 o 
 -17   2  14       23.75       12.63     41.86 o 
 -16   2  14      416.53      415.36     69.14 o 
 -15   2  14      220.16      298.00     72.20 o 
 -14   2  14       30.10       42.74     46.44 o 
 -13   2  14      512.56      629.67     94.87 o 
 -12   2  14      494.83      494.21     48.84 o 
 -11   2  14       17.88       41.84     32.00 o 
 -10   2  14        1.17      -13.24     28.81 o 
  -9   2  14      182.61      213.11     33.10 o 
  -8   2  14      180.04       50.94     36.92 o 
  -7   2  14      609.48      569.01     40.77 o 
  -6   2  14      431.82      441.93     41.22 o 
  -5   2  14      917.13      927.56     50.62 o 
  -4   2  14      657.20      645.82     69.53 o 
  -3   2  14     1501.52     1453.69     99.11 o 
  -2   2  14       82.83       77.77     32.57 o 
  -1   2  14      444.63      406.88     43.98 o 
   0   2  14     1281.19     1221.45     90.60 o 
   1   2  14     1585.19     1506.44     71.32 o 
   2   2  14      446.83      459.25     45.42 o 
   3   2  14      945.52      977.25     59.18 o 
   4   2  14       25.88        4.69     34.18 o 
   5   2  14       55.98       59.86     31.50 o 
   6   2  14       69.27       83.32     40.37 o 
   7   2  14      142.84      203.38    101.85 o 
   8   2  14      154.43      122.30     64.36 o 
 -16   3  14       15.66      -14.49     51.04 o 
 -15   3  14       51.64       35.20     49.60 o 
 -14   3  14       89.61       53.13     48.77 o 
 -13   3  14       17.51      -10.60     65.51 o 
 -12   3  14       10.09       55.59     34.91 o 
 -11   3  14       26.62      -10.79     31.10 o 
 -10   3  14      150.55      218.66     39.16 o 
  -9   3  14       27.98       20.56     21.34 o 
  -8   3  14      467.90      398.01     36.65 o 
  -7   3  14      107.19      132.66     29.02 o 
  -6   3  14        4.45        6.07     29.29 o 
  -5   3  14      408.26      386.85     58.42 o 
  -4   3  14      508.50      560.84     64.45 o 
  -3   3  14       76.90       17.35     42.88 o 
  -2   3  14      661.62      715.88     67.46 o 
  -1   3  14      306.89      335.04     42.08 o 
   0   3  14      497.01      530.47     48.13 o 
   1   3  14      159.29      258.25     39.83 o 
   2   3  14        0.64      -45.48     30.32 o 
   3   3  14       56.02       43.44     36.41 o 
   4   3  14       99.48       92.94     31.13 o 
   5   3  14       28.94      -28.63     37.93 o 
   6   3  14       10.44       80.15     44.13 o 
   7   3  14       24.05       52.03     47.21 o 
 -15   4  14      118.61       66.56     55.02 o 
 -14   4  14        1.50       15.38     49.41 o 
 -13   4  14      100.56      121.28     53.42 o 
 -12   4  14      122.89       49.97     71.79 o 
 -11   4  14      100.32      148.83     38.41 o 
 -10   4  14      260.20      322.80     55.92 o 
  -9   4  14      343.69      351.01     38.58 o 
  -8   4  14      376.56      428.28     86.08 o 
  -7   4  14        8.64       89.76     83.88 o 
  -6   4  14       13.79       27.57     46.70 o 
  -5   4  14        0.03       59.94     47.32 o 
  -4   4  14      432.64      380.61     61.49 o 
  -3   4  14      308.49      371.56     59.00 o 
  -2   4  14     1327.16     1347.35     89.37 o 
  -1   4  14     2475.31     2197.36    109.29 o 
   0   4  14        1.09      -30.42     43.77 o 
   1   4  14       18.82       33.85     60.41 o 
   2   4  14        0.41       -7.31     51.28 o 
   3   4  14       30.03        1.24     56.69 o 
   4   4  14       87.15       87.77     44.65 o 
   5   4  14      185.87      189.21     53.59 o 
   6   4  14      288.51      314.45     58.95 o 
 -13   5  14        0.21       60.39     52.10 o 
 -12   5  14        6.16       -8.16     47.11 o 
 -11   5  14        7.30       76.88     78.62 o 
 -10   5  14       37.73       54.86     78.72 o 
  -9   5  14       42.71        3.87     54.03 o 
  -8   5  14        9.73       36.10     51.23 o 
  -7   5  14       37.46       11.25     85.27 o 
  -6   5  14       72.15      118.49     52.34 o 
  -5   5  14      897.56      978.33     85.83 o 
  -4   5  14      673.16      675.18     76.87 o 
  -3   5  14        0.85      -10.90     48.58 o 
  -2   5  14        6.65        1.00     46.47 o 
  -1   5  14        2.37      -47.86     44.90 o 
   0   5  14        0.49       18.40     47.41 o 
   1   5  14       37.09      -15.71     41.74 o 
   2   5  14       22.27       20.70     61.93 o 
   3   5  14      171.89      133.00    130.67 o 
   4   5  14      379.50      423.22     89.96 o 
 -10   6  14      339.62      481.72    111.89 o 
  -9   6  14      388.90      319.43    100.69 o 
  -8   6  14      129.13      168.05     64.42 o 
  -7   6  14        0.46      -75.52     50.34 o 
  -6   6  14      130.67      183.42     62.63 o 
  -5   6  14      164.58      166.56     60.65 o 
  -4   6  14      366.58      418.72     93.95 o 
  -3   6  14        4.19      -41.50     81.05 o 
  -2   6  14        6.21      -18.58     49.59 o 
  -1   6  14      124.63      121.41     55.67 o 
   0   6  14     1110.85      910.75    203.87 o 
   1   6  14       74.63       91.84     76.06 o 
   2   6  14       27.99       95.71     71.45 o 
 -17   1  15      293.11      276.75     52.07 o 
 -16   1  15     1024.29      965.47     70.59 o 
 -15   1  15       64.20       14.72     32.88 o 
 -14   1  15      110.03       77.27     38.15 o 
 -13   1  15        0.72      -26.07     32.60 o 
 -12   1  15      106.18      144.02     37.73 o 
 -11   1  15        0.35        6.07     31.45 o 
 -10   1  15       17.47       -9.12     49.77 o 
  -9   1  15        0.03        7.20     30.87 o 
  -8   1  15      890.66      861.61     56.40 o 
  -7   1  15       53.46       50.56     33.16 o 
  -6   1  15      646.39      615.76     48.87 o 
  -5   1  15       51.87      135.50     46.04 o 
  -4   1  15       37.99       42.16     26.47 o 
  -3   1  15       93.10       72.17     31.63 o 
  -2   1  15       66.10       33.52     32.29 o 
  -1   1  15      100.30       85.76     35.79 o 
   0   1  15      108.12       97.22     60.68 o 
   1   1  15      243.94      233.25     37.93 o 
   2   1  15      135.33      132.01     36.12 o 
   3   1  15      116.31       66.20     38.19 o 
   4   1  15        8.14      -52.75     35.16 o 
   5   1  15       14.98      -11.41     39.71 o 
   6   1  15       28.16      -27.66     42.58 o 
   7   1  15      198.57      110.35     61.82 o 
 -16   2  15      201.09      237.27     62.63 o 
 -15   2  15      101.30      175.83     54.15 o 
 -14   2  15       36.96       57.81     37.11 o 
 -13   2  15      347.48      322.58     45.11 o 
 -12   2  15       50.61       17.39     38.72 o 
 -11   2  15      114.38       70.84     35.38 o 
 -10   2  15        0.52      -49.31     33.70 o 
  -9   2  15        8.17      -19.14     26.11 o 
  -8   2  15      220.62      238.96     32.41 o 
  -7   2  15      202.57      268.17     44.17 o 
  -6   2  15       36.26       42.56     51.36 o 
  -5   2  15     1071.28     1088.55     48.59 o 
  -4   2  15        5.40      -31.16     38.28 o 
  -3   2  15       43.02       53.01     51.34 o 
  -2   2  15       20.37       80.75     33.44 o 
  -1   2  15       58.71       70.23     35.00 o 
   0   2  15     1417.69     1617.81     73.11 o 
   1   2  15       14.94       74.48     37.29 o 
   2   2  15      850.10      963.32     62.42 o 
   3   2  15       39.06       24.00     37.83 o 
   4   2  15        4.80        7.91     35.66 o 
   5   2  15       53.71       70.02     46.05 o 
   6   2  15       67.51        5.88     56.17 o 
   7   2  15        2.09       36.62     60.49 o 
 -15   3  15       17.11      -37.12     46.60 o 
 -14   3  15       80.21      121.80     54.54 o 
 -13   3  15      335.66      315.41     58.82 o 
 -12   3  15      348.85      314.83     44.76 o 
 -11   3  15       62.60       22.18     33.11 o 
 -10   3  15        6.70       25.79     31.39 o 
  -9   3  15       56.01       63.53     39.81 o 
  -8   3  15       16.67       36.45     32.42 o 
  -7   3  15       56.61       33.04     48.55 o 
  -6   3  15       21.47       31.73     44.57 o 
  -5   3  15       22.97       36.46     44.52 o 
  -4   3  15      458.90      488.22     62.54 o 
  -3   3  15      835.92      900.07    125.38 o 
  -2   3  15      644.48      718.44     69.57 o 
  -1   3  15       48.16       36.54     44.80 o 
   0   3  15        3.71        0.08     34.80 o 
   1   3  15        0.60      -24.32     32.23 o 
   2   3  15       11.53       21.02     35.45 o 
   3   3  15      122.03      107.67     61.42 o 
   4   3  15      240.41      206.10     55.36 o 
   5   3  15      730.25      718.21     72.64 o 
   6   3  15       52.16       29.77     43.06 o 
 -14   4  15        0.41       10.23     49.77 o 
 -13   4  15      205.56      306.04     63.35 o 
 -12   4  15      196.45      260.42     57.43 o 
 -11   4  15       11.02       21.73     32.63 o 
 -10   4  15       11.08       -4.79     31.63 o 
  -9   4  15      551.98      585.24     57.28 o 
  -8   4  15      730.59      740.15     92.90 o 
  -7   4  15      112.62      128.15     53.47 o 
  -6   4  15        1.30       -8.33     45.93 o 
  -5   4  15      414.63      491.89    136.02 o 
  -4   4  15      690.81      719.25     74.43 o 
  -3   4  15      211.74      129.74     54.73 o 
  -2   4  15        2.59       56.05     47.18 o 
  -1   4  15      459.90      454.32    121.18 o 
   0   4  15      941.73      957.59    142.91 o 
   1   4  15      152.55      162.20     50.34 o 
   2   4  15      409.52      469.28     84.40 o 
   3   4  15      147.73      232.00     56.57 o 
   4   4  15        0.01       50.79     50.10 o 
   5   4  15        8.81       12.72     67.94 o 
 -12   5  15      388.33      321.45     99.62 o 
 -11   5  15       74.54      124.24     88.06 o 
 -10   5  15      139.77      121.83     81.40 o 
  -9   5  15      294.73      354.67     67.12 o 
  -8   5  15        0.15       18.46     52.14 o 
  -7   5  15      390.86      479.08     73.42 o 
  -6   5  15       69.70       73.59     53.27 o 
  -5   5  15      103.25      102.39     54.95 o 
  -4   5  15        1.60       44.62     52.22 o 
  -3   5  15       78.88      137.49     55.88 o 
  -2   5  15      211.32      208.29     60.34 o 
  -1   5  15       63.45       32.60     62.79 o 
   0   5  15        0.06      -12.24     44.61 o 
   1   5  15        5.16       14.30     47.74 o 
   2   5  15       10.69       10.93     65.16 o 
   3   5  15      107.56      181.57    130.62 o 
  -9   6  15      145.34      103.13     65.42 o 
  -8   6  15       54.50       95.01     97.47 o 
  -7   6  15        0.28      -28.96     56.53 o 
  -6   6  15        4.37       27.26     55.68 o 
  -5   6  15      229.00      428.00    157.71 o 
  -4   6  15       32.61       32.05     55.86 o 
  -3   6  15       58.23       19.94     52.98 o 
  -2   6  15      260.75      261.85     65.92 o 
  -1   6  15        1.79       10.10     53.05 o 
   0   6  15       59.48       60.43     70.13 o 
 -16   0  16      120.89      -13.60     47.54 o 
 -15   0  16       23.02       13.09     45.64 o 
 -14   0  16       44.01      101.39     50.26 o 
 -13   0  16      163.54      207.03     55.28 o 
 -12   0  16       91.39      101.95     65.40 o 
 -11   0  16       31.46      -66.87     54.24 o 
 -10   0  16      119.43      180.76     70.97 o 
  -9   0  16      782.34      941.70    105.87 o 
  -8   0  16       43.82       57.89     62.52 o 
  -7   0  16     1344.60     1330.03     77.21 o 
  -6   0  16      146.72      255.17     86.07 o 
  -5   0  16      433.65      450.14     63.56 o 
  -4   0  16     1012.57     1050.18     72.64 o 
  -3   0  16      178.98      156.13     44.51 o 
  -2   0  16       49.70      -44.74     60.17 o 
  -1   0  16      227.67      176.01     48.92 o 
   0   0  16      502.68      476.08     59.56 o 
   1   0  16      950.55      922.30    173.17 o 
   2   0  16       89.18       34.35     47.44 o 
   3   0  16        1.02       41.14     67.44 o 
   4   0  16        7.80      -17.14     70.38 o 
   5   0  16     1200.49     1414.13    144.79 o 
   6   0  16      274.87      454.34    108.61 o 
 -16   1  16       15.24      -54.67     46.82 o 
 -15   1  16      130.61      118.65     37.34 o 
 -14   1  16      438.69      531.30     56.65 o 
 -13   1  16      294.88      414.04     48.95 o 
 -12   1  16        0.01       44.07     34.64 o 
 -11   1  16        5.49       -9.13     32.71 o 
 -10   1  16       26.56      -19.78     30.63 o 
  -9   1  16      241.62      300.51     61.18 o 
  -8   1  16      712.89      732.04     53.59 o 
  -7   1  16      578.56      740.99     58.79 o 
  -6   1  16      120.69       61.49     48.67 o 
  -5   1  16      793.71      792.77     54.74 o 
  -4   1  16      340.61      367.88     36.43 o 
  -3   1  16       57.48       70.26     30.32 o 
  -2   1  16       21.81      -31.75     27.44 o 
  -1   1  16      281.91      292.60     42.83 o 
   0   1  16      828.31      961.12     75.74 o 
   1   1  16      235.09      253.18     49.31 o 
   2   1  16        2.70       90.85     40.19 o 
   3   1  16      163.22      114.32     42.97 o 
   4   1  16      370.84      445.29     54.44 o 
   5   1  16      225.99      207.57     50.09 o 
   6   1  16        3.52       57.08     46.30 o 
 -16   2  16       45.15       13.23     98.62 o 
 -15   2  16      187.53      145.94     54.70 o 
 -14   2  16        1.69      -17.19     48.37 o 
 -13   2  16       91.71       42.74     37.11 o 
 -12   2  16      292.61      327.28     45.41 o 
 -11   2  16        6.61      -11.39     38.98 o 
 -10   2  16      182.22      162.22     34.03 o 
  -9   2  16      281.13      327.16     45.59 o 
  -8   2  16      169.00      141.36     48.03 o 
  -7   2  16      159.99      158.73     30.58 o 
  -6   2  16        5.40       28.82     34.54 o 
  -5   2  16       92.55       91.50     37.65 o 
  -4   2  16      414.96      455.51     63.01 o 
  -3   2  16     1577.29     1706.12     95.90 o 
  -2   2  16      175.00      278.36     54.31 o 
  -1   2  16      285.19      207.86     73.39 o 
   0   2  16      855.56      888.61     60.33 o 
   1   2  16       94.32       56.53     36.12 o 
   2   2  16       26.68       47.75     37.28 o 
   3   2  16        5.51      -10.22     36.87 o 
   4   2  16       46.10       72.27     44.31 o 
   5   2  16      240.91      320.15     69.20 o 
   6   2  16      216.32      382.41     77.39 o 
 -15   3  16       68.40       51.25     53.02 o 
 -14   3  16       72.00       -7.55    112.91 o 
 -13   3  16        7.33      -40.93     72.07 o 
 -12   3  16      193.57      190.13     54.37 o 
 -11   3  16      108.32      154.80     39.79 o 
 -10   3  16       10.07        0.29     26.35 o 
  -9   3  16        5.66       56.44     32.36 o 
  -8   3  16      441.60      465.04     50.54 o 
  -7   3  16        3.72      -26.66     34.76 o 
  -6   3  16      147.33      211.50     55.25 o 
  -5   3  16     1447.62     1557.88    101.09 o 
  -4   3  16       15.86       13.88     45.19 o 
  -3   3  16     2128.67     2071.19    108.13 o 
  -2   3  16       72.58       89.05     51.36 o 
  -1   3  16      138.56      150.73     70.58 o 
   0   3  16      117.61       86.43     83.37 o 
   1   3  16      235.35      228.16     53.40 o 
   2   3  16      235.61      228.77     51.80 o 
   3   3  16        1.96       20.02     38.81 o 
   4   3  16      576.74      665.63    103.97 o 
   5   3  16      112.50      138.44     57.15 o 
 -13   4  16       51.73       23.86     48.37 o 
 -12   4  16        8.09      -32.22     42.53 o 
 -11   4  16       22.15       25.53     47.86 o 
 -10   4  16       12.62      -56.69     37.79 o 
  -9   4  16       78.31       87.48     45.84 o 
  -8   4  16       40.05       45.03     50.06 o 
  -7   4  16      396.87      343.05     65.36 o 
  -6   4  16      305.43      307.90     63.94 o 
  -5   4  16        4.61      -63.30     48.01 o 
  -4   4  16       73.85      126.14     54.52 o 
  -3   4  16      314.43      175.22     58.21 o 
  -2   4  16      474.11      425.54     66.25 o 
  -1   4  16       61.22       38.96     52.22 o 
   0   4  16       66.62       36.61     50.71 o 
   1   4  16       63.95      122.06     51.63 o 
   2   4  16       17.72      -51.26     44.39 o 
   3   4  16      459.53      443.10     87.35 o 
 -11   5  16      223.96      109.37     87.12 o 
 -10   5  16      169.34      233.75     59.71 o 
  -9   5  16       44.60       52.67     44.28 o 
  -8   5  16      118.91       21.70     57.06 o 
  -7   5  16      114.17       84.84     57.24 o 
  -6   5  16       76.76      151.68     59.85 o 
  -5   5  16      152.39      114.09     59.43 o 
  -4   5  16      138.09      252.27     70.26 o 
  -3   5  16      408.72      455.12     78.68 o 
  -2   5  16      337.36      299.73     66.34 o 
  -1   5  16      209.84      234.50    118.66 o 
   0   5  16       63.51      -10.75     48.31 o 
   1   5  16        3.42       38.97     68.70 o 
  -6   6  16      161.94       83.29    101.46 o 
  -5   6  16      215.74      201.86     66.56 o 
  -4   6  16       32.28        7.00     55.57 o 
  -3   6  16       40.21      -64.07     56.46 o 
 -15   1  17       36.32      -22.81     38.99 o 
 -14   1  17       17.56       56.80     38.71 o 
 -13   1  17        1.73      -51.45     34.30 o 
 -12   1  17        2.28      -35.94     38.45 o 
 -11   1  17        6.66      -42.85     31.89 o 
 -10   1  17      683.03      737.21     56.45 o 
  -9   1  17        6.76       -3.33     70.09 o 
  -8   1  17        0.14      -39.34     31.99 o 
  -7   1  17      348.82      345.42     45.38 o 
  -6   1  17        0.00        7.03     34.34 o 
  -5   1  17       64.54       35.16     38.01 o 
  -4   1  17       53.51       50.46     36.03 o 
  -3   1  17      101.46      126.34     32.51 o 
  -2   1  17       34.06       -2.79     30.69 o 
  -1   1  17        0.71        0.23     30.62 o 
   0   1  17        0.28       27.96     37.83 o 
   1   1  17      350.52      261.88     67.49 o 
   2   1  17        7.95       30.50     40.51 o 
   3   1  17      250.19      311.27     82.22 o 
   4   1  17        8.62       25.58     45.51 o 
   5   1  17        3.84       55.33     66.57 o 
 -15   2  17      369.72      292.92    124.25 o 
 -14   2  17       71.38      107.99     42.11 o 
 -13   2  17       49.47      117.45     41.94 o 
 -12   2  17       87.42       73.41     38.69 o 
 -11   2  17       43.96       57.73     35.74 o 
 -10   2  17       67.22       83.26     32.03 o 
  -9   2  17        1.99       11.39     29.01 o 
  -8   2  17      178.58      126.67     32.28 o 
  -7   2  17       23.91      119.23     38.18 o 
  -6   2  17       90.74       56.93     87.65 o 
  -5   2  17      571.56      599.82     55.21 o 
  -4   2  17       54.82       50.16     36.79 o 
  -3   2  17        0.11       17.68     79.89 o 
  -2   2  17        2.38       25.52     62.71 o 
  -1   2  17        1.95      -56.42     65.42 o 
   0   2  17       42.05       37.08     37.96 o 
   1   2  17       64.03       74.41     37.87 o 
   2   2  17       19.82       23.15     42.50 o 
   3   2  17        4.41       28.94     43.29 o 
   4   2  17      290.72      269.64     57.39 o 
 -14   3  17       16.22       24.13    105.45 o 
 -13   3  17        0.00      -10.24     37.10 o 
 -12   3  17       52.45       86.52     38.35 o 
 -11   3  17       92.45       18.73     31.96 o 
 -10   3  17      408.24      466.16     54.42 o 
  -9   3  17      172.94      181.99     56.10 o 
  -8   3  17      231.73      244.36     50.49 o 
  -7   3  17       66.10       74.58     39.94 o 
  -6   3  17        1.41      -18.89     36.16 o 
  -5   3  17     2017.15     2157.67    116.02 o 
  -4   3  17     2044.16     2128.16    114.43 o 
  -3   3  17      358.77      440.71     82.83 o 
  -2   3  17       11.72      -33.82     44.17 o 
  -1   3  17      439.13      484.62     67.44 o 
   0   3  17      475.97      666.18    148.76 o 
   1   3  17      203.08      272.49     55.16 o 
   2   3  17       13.52       46.24     46.60 o 
   3   3  17       96.55       43.48     41.83 o 
 -12   4  17       12.11       93.26     79.83 o 
 -11   4  17       14.98       35.16     51.48 o 
 -10   4  17       43.34       89.73     44.59 o 
  -9   4  17       21.50       18.32     39.98 o 
  -8   4  17        0.03      -14.17     39.77 o 
  -7   4  17      252.33      150.09    187.21 o 
  -6   4  17       13.70      -31.97     52.25 o 
  -5   4  17      381.37      416.47     69.67 o 
  -4   4  17      270.95      236.20     64.05 o 
  -3   4  17        8.17       23.68     52.81 o 
  -2   4  17      215.37      222.08     62.77 o 
  -1   4  17       99.00      212.34     62.60 o 
   0   4  17        0.38      -31.92     65.20 o 
   1   4  17      360.73      442.71     65.93 o 
   2   4  17      113.73      147.27     75.57 o 
 -10   5  17      178.67      189.09     51.83 o 
  -9   5  17       46.78      -11.44     43.57 o 
  -8   5  17       31.62       24.92     54.81 o 
  -7   5  17      135.12      175.36     61.21 o 
  -6   5  17        8.35      -32.89     52.31 o 
  -5   5  17       95.27      176.18     63.49 o 
  -4   5  17       10.73       58.22     73.33 o 
  -3   5  17       10.43        4.53     55.16 o 
  -2   5  17       24.15       55.08    111.39 o 
  -1   5  17      257.04      274.01     68.65 o 
 -15   0  18       26.27       79.67     54.68 o 
 -14   0  18       24.47       60.78     50.11 o 
 -13   0  18        3.21       89.31     76.14 o 
 -12   0  18      152.40       25.60     67.69 o 
 -11   0  18       42.82       -4.37     62.12 o 
 -10   0  18      529.66      569.40     96.26 o 
  -9   0  18      219.17      282.39     82.49 o 
  -8   0  18       48.80      109.72     69.60 o 
  -7   0  18      776.62      806.74    104.43 o 
  -6   0  18      731.70      756.53    103.91 o 
  -5   0  18      411.66      430.26     87.03 o 
  -4   0  18      124.14      121.31     49.83 o 
  -3   0  18        1.17       -6.74     44.36 o 
  -2   0  18     1131.43     1116.45    111.06 o 
  -1   0  18      259.76      219.69     54.71 o 
   0   0  18      315.77      343.23     62.30 o 
   1   0  18       22.07       16.70     49.48 o 
   2   0  18      150.87      185.11     71.67 o 
   3   0  18      491.76      481.80    102.71 o 
   4   0  18      109.29       21.38     57.51 o 
 -15   1  18       19.31       -1.37     57.09 o 
 -14   1  18       84.51       74.81     42.97 o 
 -13   1  18      100.45      120.93     42.59 o 
 -12   1  18      155.55       85.26     40.82 o 
 -11   1  18       33.70       43.16     56.37 o 
 -10   1  18      300.16      278.27     44.37 o 
  -9   1  18      104.89       28.89     44.47 o 
  -8   1  18       29.79      -13.66     42.38 o 
  -7   1  18        1.89      -10.23     43.76 o 
  -6   1  18      547.00      591.44     55.87 o 
  -5   1  18      683.69      716.34     57.37 o 
  -4   1  18       17.84       27.69     40.18 o 
  -3   1  18      354.77      356.72     48.44 o 
  -2   1  18      534.30      585.97     47.90 o 
  -1   1  18      392.81      441.48     50.30 o 
   0   1  18       53.64       24.51     53.03 o 
   1   1  18      279.80      248.73     48.77 o 
   2   1  18        1.90       87.04     63.39 o 
   3   1  18       85.21      123.92     47.98 o 
 -14   2  18       53.47       46.94     42.42 o 
 -13   2  18       58.74       50.05     40.38 o 
 -12   2  18       50.54       14.96     37.23 o 
 -11   2  18       14.17       46.43     44.93 o 
 -10   2  18      256.66      192.47     88.87 o 
  -9   2  18      996.65     1042.36     68.64 o 
  -8   2  18       85.04       24.44     38.95 o 
  -7   2  18      427.88      418.82     52.74 o 
  -6   2  18      380.02      450.85     52.49 o 
  -5   2  18       25.23      -22.55     36.59 o 
  -4   2  18      826.06      934.41    143.98 o 
  -3   2  18      110.75      124.35     51.96 o 
  -2   2  18       35.84       -9.38     45.81 o 
  -1   2  18      347.45      376.97     65.37 o 
   0   2  18      206.01      236.37     54.19 o 
   1   2  18        2.48       42.74     43.28 o 
   2   2  18       61.88       60.75     45.78 o 
   3   2  18      154.43      199.54     52.19 o 
 -13   3  18       34.14       16.04     39.38 o 
 -12   3  18       68.48       28.71     50.42 o 
 -11   3  18      160.06       90.87     54.70 o 
 -10   3  18       83.21       77.98     42.77 o 
  -9   3  18       29.96       45.29     49.20 o 
  -8   3  18      456.19      499.67     56.78 o 
  -7   3  18        5.30        1.65     39.63 o 
  -6   3  18      643.07      621.81     59.97 o 
  -5   3  18      322.01      237.61     61.65 o 
  -4   3  18      757.92      819.72     82.00 o 
  -3   3  18       53.24       60.93     53.67 o 
  -2   3  18        3.49      -33.01     57.56 o 
  -1   3  18       36.54        0.17     83.88 o 
   0   3  18        1.51       77.87     48.93 o 
   1   3  18        1.88      -18.84     46.32 o 
   2   3  18       16.76       -6.62     46.89 o 
 -11   4  18       46.44       38.38    113.38 o 
 -10   4  18        5.87      -17.87     59.39 o 
  -9   4  18       30.04      -17.65     41.54 o 
  -8   4  18        1.95       49.29     43.37 o 
  -7   4  18      416.72      416.60     57.08 o 
  -6   4  18      223.79      522.70    180.72 o 
  -5   4  18      353.98      272.52     64.66 o 
  -4   4  18       70.83       42.22     56.65 o 
  -3   4  18       69.37      162.56     68.59 o 
  -2   4  18       68.05       33.81     66.98 o 
  -1   4  18        1.43       54.25     71.15 o 
   0   4  18      399.13      439.68     67.05 o 
  -6   5  18       22.89       86.58     61.30 o 
  -5   5  18        0.11        8.31     61.87 o 
 -14   1  19        0.17      -22.14     42.95 o 
 -13   1  19       18.51       51.77     39.83 o 
 -12   1  19      247.82      268.67     48.72 o 
 -11   1  19        3.46      -22.84     67.81 o 
 -10   1  19      141.98      190.65     42.95 o 
  -9   1  19       12.23        1.60     85.86 o 
  -8   1  19        9.73       18.32     54.84 o 
  -7   1  19        1.93        5.52     63.25 o 
  -6   1  19        1.99       17.34     37.22 o 
  -5   1  19       89.05       65.95     40.06 o 
  -4   1  19        6.45      -19.70     37.50 o 
  -3   1  19        8.67       41.23     45.76 o 
  -2   1  19       30.22       80.44     42.79 o 
  -1   1  19        7.12      -28.25     38.41 o 
   0   1  19        3.70       60.14     37.91 o 
   1   1  19        9.28       35.22     39.73 o 
   2   1  19        5.76      -20.01     36.96 o 
 -13   2  19        1.94       -3.22     40.14 o 
 -12   2  19       42.57       -3.27     38.37 o 
 -11   2  19      138.22      111.21     54.08 o 
 -10   2  19        3.93        3.31     48.65 o 
  -9   2  19      741.03      639.71     77.08 o 
  -8   2  19       61.77       -4.98     39.76 o 
  -7   2  19       83.54      113.83     43.66 o 
  -6   2  19       38.39       54.39     41.83 o 
  -5   2  19        6.45       37.21     40.77 o 
  -4   2  19      265.20      289.63     51.45 o 
  -3   2  19        1.63      -28.30     39.56 o 
  -2   2  19      311.29      259.67    115.46 o 
  -1   2  19       22.48       46.56     67.70 o 
   0   2  19       57.29      -14.60     58.26 o 
   1   2  19       91.47       56.29     75.10 o 
 -12   3  19       22.68       21.66     53.74 o 
 -11   3  19        3.07      -48.60     40.87 o 
 -10   3  19       56.38      -14.04     41.49 o 
  -9   3  19        7.40       16.68     41.59 o 
  -8   3  19      132.64      137.16     46.71 o 
  -7   3  19      804.95      874.79     94.25 o 
  -6   3  19      151.67      217.35     51.78 o 
  -5   3  19       13.15       31.26     42.25 o 
  -4   3  19        9.32       25.82     52.51 o 
  -3   3  19       27.66       -2.01     62.79 o 
  -2   3  19        0.21      -13.05     51.73 o 
  -1   3  19       23.20       16.16     54.77 o 
   0   3  19       18.35       37.74     57.54 o 
  -9   4  19      229.88      268.82     97.68 o 
  -8   4  19      597.10      692.33     69.46 o 
  -7   4  19      130.33      141.18     50.73 o 
  -6   4  19        7.09      -41.63     65.58 o 
  -5   4  19      236.13      236.38     95.72 o 
  -4   4  19      156.66       57.83     59.93 o 
  -3   4  19       57.80       81.62     59.68 o 
 -12   0  20        1.84      -36.94     67.67 o 
 -11   0  20     1193.61      947.51    123.33 o 
 -10   0  20       12.28       37.15     73.75 o 
  -9   0  20        3.09      -66.76     62.65 o 
  -8   0  20      111.04       97.96     73.32 o 
  -7   0  20      402.51      500.29     96.77 o 
  -6   0  20       77.22      100.22     75.66 o 
  -5   0  20        4.64       71.90     72.30 o 
  -4   0  20      113.54      114.09     76.81 o 
  -3   0  20     1464.55     1594.61    147.84 o 
  -2   0  20      330.21      398.64     66.78 o 
  -1   0  20       23.18       15.64     49.94 o 
   0   0  20       30.56       57.79     56.62 o 
 -12   1  20      176.62       76.48     44.40 o 
 -11   1  20      326.97      274.47     49.83 o 
 -10   1  20       43.18        7.28     49.65 o 
  -9   1  20      223.91      245.32     60.80 o 
  -8   1  20      448.27      333.32     71.76 o 
  -7   1  20      170.91      121.33     92.50 o 
  -6   1  20       20.57       28.66    104.14 o 
  -5   1  20      132.76       19.57     49.73 o 
  -4   1  20       63.09       94.67     44.17 o 
  -3   1  20       55.16       67.92     68.97 o 
  -2   1  20       21.55      -39.62     40.63 o 
  -1   1  20      286.16      337.96     93.46 o 
   0   1  20       60.40       44.18     91.25 o 
 -11   2  20       50.65       13.04     50.67 o 
 -10   2  20       28.02       10.41     49.56 o 
  -9   2  20      376.17      418.23     68.51 o 
  -8   2  20       10.26      -53.31     53.33 o 
  -7   2  20      519.27      386.05     72.30 o 
  -6   2  20      209.51      180.93     47.72 o 
  -5   2  20        5.58        4.68     40.42 o 
  -4   2  20      373.27      469.23     57.24 o 
  -3   2  20       19.63       89.17     45.11 o 
  -2   2  20        2.98      -30.25     42.93 o 
  -1   2  20        3.00       35.16     47.14 o 
  -9   3  20      269.61      360.54     57.07 o 
  -8   3  20      129.80       76.81     46.15 o 
  -7   3  20      402.15      422.62     59.10 o 
  -6   3  20        5.56       45.65     45.13 o 
  -5   3  20      138.28      177.48     50.82 o 
  -4   3  20       10.79       98.23     47.12 o 
  -3   3  20       62.72       44.23     71.24 o 
 -10   1  21        4.19       73.60     54.72 o 
  -9   1  21       45.30       14.09    112.90 o 
  -8   1  21      158.24       88.36    119.99 o 
  -7   1  21       33.74       42.79     51.75 o 
  -6   1  21       21.49       59.38     52.88 o 
  -5   1  21       18.05       29.67     51.24 o 
  -4   1  21        0.75     -114.32     76.21 o 
  -3   1  21       42.00       -1.67     43.03 o 
  -8   2  21       14.21      -27.73     52.67 o 
  -7   2  21        0.05       40.94     52.86 o 
  -6   2  21        0.00       19.57     42.82 o 
  -5   2  21       24.97      -16.21     43.01 o 
                                                 
